# Supplementary material for: 4-(9-Anthr­yl)-1-(2-methoxy­phen­yl)spiro­[azetidin-3,9′-xanthen]-2-one
Source: Acta Crystallogr Sect E Struct Rep Online. 2009 Feb 28;65(Pt 3):o626–7. doi: 10.1107/S1600536809005200 (PMC2968572; doi:10.1107/S1600536809005200)
Supplement: Supplementary file 1 [file e-65-0o626-sup1.cif]

##############################################################################
###                                                                        ###
###        Electronic paper (Acta Crystallographica Section E)             ###
###                                                                        ###
##############################################################################
#                                                                            #
# This CIF contains the data in a paper accepted for publication in Acta     #
# Crystallographica Section E. It conforms to the requirements of Notes      #
# for Authors for Section E, and has been peer reviewed under the auspices   #
# of the IUCr Commission on Journals.                                        #
#                                                                            #
# Full details of the Crystallographic Information File format               #
# are given in the paper "The Crystallographic Information File (CIF):       #
# a New Standard Archive File for Crystallography" by S. R. Hall, F. H.      #
# Allen and I. D. Brown [Acta Cryst. (1991), A47, 655-685].                  #
#                                                                            #
# The current version of the core CIF dictionary is obtainable from          #
# ftp://ftp.iucr.org/pub/cif_core.dic. The current version number is 2.4.    #
#                                                                            #
# Software is freely available for graphical display of the structure(s) in  #
# this CIF.  For information consult the CIF home page http://www.iucr.org/  #
# cif/home.html                                                              #
#                                                                            #
# This file may be used for bona fide research purposes within the           #
# scientific community so long as proper attribution is given to the journal # 
# article from which it was obtained.                                        #
#                                                                            #
##############################################################################
                                             
data_global
_audit_creation_method     'PLATON <TABLE ACC> option'
_journal_date_recd_electronic     2009-02-04
_journal_date_accepted     2009-02-13
_journal_name_full     'Acta Crystallographica, Section E'
_journal_year     2009
_journal_volume     65
_journal_issue      3
_journal_page_first     o626
_journal_page_last     o627
_journal_paper_category     QO
_journal_coeditor_code     SJ2572
_publ_contact_author_name
; Dr Mehmet Akkurt
;
_publ_contact_author_address
; Department of Physics
  Faculty of Arts and Sciences
  Erciyes University
  38039 Kayseri
  Turkey
;
_publ_contact_author_email     akkurt@erciyes.edu.tr
_publ_contact_author_fax     '+90-352-4374933'
_publ_contact_author_phone     '+90-352-4374901 ext. 33106'
_publ_section_title
;
4-(9-Anthryl)-1-(2-methoxyphenyl)spiro[azetidin-3,9'-xanthen]-2-one
;
loop_
    _publ_author_name
    _publ_author_footnote
    _publ_author_address
    '\,Serife P\?inar Yal\,c\?in' .
; Department of Physics
  Faculty of Arts and Sciences
  Erciyes University
  38039 Kayseri
  Turkey
;
    'Mehmet Akkurt' .
; Department of Physics
  Faculty of Arts and Sciences
  Erciyes University
  38039 Kayseri
  Turkey
;
    'Aliasghar Jarrahpour' .
;
  Department of Chemistry
  College of Sciences
  Shiraz University
  71454 Shiraz
  Iran
;
    'Edris Ebrahimi' .
;
  Department of Chemistry
  College of Sciences
  Shiraz University
  71454 Shiraz
  Iran
;
    'Orhan B\"uy\"ukg\"ung\"or' .
;
   Department of Physics
   Faculty of Arts and Sciences
   Ondokuz May\?is University
   55139 Samsun
   Turkey
;
data_I
_chemical_name_systematic
;
;
_chemical_name_common     ?
_chemical_formula_moiety     'C36 H25 N O3'
_chemical_formula_sum     'C36 H25 N O3'
_chemical_formula_structural     ?
_chemical_formula_iupac     'C36 H25 N O3'
_chemical_formula_weight     519.57
_chemical_melting_point     ?
_symmetry_cell_setting     monoclinic
_symmetry_space_group_name_H-M     'P 21/c'
_symmetry_space_group_name_Hall     '-P 2ybc'
loop_
    _symmetry_equiv_pos_site_id
    _symmetry_equiv_pos_as_xyz
    1 x,y,z
    2 -x,1/2+y,1/2-z
    3 -x,-y,-z
    4 x,1/2-y,1/2+z
_cell_length_a     11.8496(3)
_cell_length_b     15.3168(5)
_cell_length_c     14.9883(4)
_cell_angle_alpha     90
_cell_angle_beta     106.536(2)
_cell_angle_gamma     90
_cell_volume     2607.84(13)
_cell_formula_units_Z     4
_cell_measurement_reflns_used     32362
_cell_measurement_theta_min     1.42
_cell_measurement_theta_max     28.04
_cell_measurement_temperature     295(2)
_cell_special_details
;
;
_exptl_crystal_description     'prism'
_exptl_crystal_colour     'colourless'
_exptl_crystal_size_max     0.620
_exptl_crystal_size_mid     0.587
_exptl_crystal_size_min     0.560
_exptl_crystal_size_rad     ?
_exptl_crystal_density_diffrn     1.323
_exptl_crystal_density_meas     ?
_exptl_crystal_density_method     'Not Measured'
_exptl_crystal_F_000     1088
loop_
    _exptl_crystal_face_index_h
    _exptl_crystal_face_index_k
    _exptl_crystal_face_index_l
    _exptl_crystal_face_perp_dist
    24 -3 -23 0.5431
    -9 28 23 0.7022
    -5 5 8 0.3500
    24 -19 -28 0.1938
    -9 12 19 0.2932
    6 -19 12 0.5113
    -5 -20 -4 0.3831
    24 -7 -28 0.3584
    23 17 -29 1.0275
    6 2 -19 1.3334
    -1 11 3 1.2550
    9 -11 -19 0.1877
    -1 -27 21 0.3443
    5 -25 27 0.5246
    1 -16 -17 0.6926
    -10 -25 29 0.2364
    11 14 -5 1.0265
    -9 -17 1 0.4623
    -9 -26 12 0.2105
    -7 8 17 0.3210
    -26 -21 10 0.9724
    4 1 -8 0.8728
_exptl_absorpt_coefficient_mu     0.084
_exptl_absorpt_correction_type     'integration'
_exptl_absorpt_process_details     '(X-RED32; Stoe & Cie, 2002)'
_exptl_absorpt_correction_T_min     0.950
_exptl_absorpt_correction_T_max     0.955
_exptl_special_details
;
;
_diffrn_ambient_temperature     295(2)
_diffrn_radiation_type     'Mo K\a'
_diffrn_radiation_wavelength     0.71073
_diffrn_radiation_monochromator     'plane graphite'
_diffrn_measurement_device_type     'STOE IPDS-II'
_diffrn_measurement_device     '2-circle goniometer'
_diffrn_measurement_method     '\w scans'
_diffrn_detector_area_resol_mean     6.67
_diffrn_reflns_number     32362
_diffrn_reflns_av_R_equivalents     0.0542
_diffrn_reflns_av_sigmaI/netI     0.0275
_diffrn_reflns_theta_min     1.79
_diffrn_reflns_theta_max     26.50
_diffrn_reflns_theta_full     26.50
_diffrn_measured_fraction_theta_max     1.000
_diffrn_measured_fraction_theta_full     1.000
_diffrn_reflns_limit_h_min     -14
_diffrn_reflns_limit_h_max     14
_diffrn_reflns_limit_k_min     -19
_diffrn_reflns_limit_k_max     19
_diffrn_reflns_limit_l_min     -18
_diffrn_reflns_limit_l_max     18
_diffrn_reflns_reduction_process
;
;
_diffrn_standards_number     0
_diffrn_standards_interval_count     .
_diffrn_standards_interval_time     .
_diffrn_standards_decay_%     ?
_refine_special_details
;
Refinement on <i>F</i>^2^ for ALL reflections except those flagged by the user
for potential systematic errors. Weighted <i>R</i>-factors <i>wR</i> and all
goodnesses of fit <i>S</i> are based on <i>F</i>^2^, conventional
<i>R</i>-factors <i>R</i> are based on <i>F</i>, with <i>F</i> set to zero for
negative <i>F</i>^2^. The observed criterion of <i>F</i>^2^ > \s(<i>F</i>^2^)
is used only for calculating -<i>R</i>-factor-obs <i>etc</i>. and is not
relevant to the choice of reflections for refinement. <i>R</i>-factors based
on <i>F</i>^2^ are statistically about twice as large as those based on
<i>F</i>, and <i>R</i>-factors based on ALL data will be even larger.
;
_reflns_number_total     5399
_reflns_number_gt     4314
_reflns_threshold_expression     I>2\s(I)
_refine_ls_structure_factor_coef     Fsqd
_refine_ls_matrix_type     full
_refine_ls_R_factor_all     0.0555
_refine_ls_R_factor_gt     0.0408
_refine_ls_wR_factor_gt     0.0987
_refine_ls_wR_factor_ref     0.1058
_refine_ls_goodness_of_fit_ref     1.040
_refine_ls_restrained_S_all     1.040
_refine_ls_number_reflns     5399
_refine_ls_number_parameters     363
_refine_ls_number_restraints     0
_refine_ls_number_constraints     ?
_refine_ls_hydrogen_treatment     'constr'
_refine_ls_weighting_scheme     'calc'
_refine_ls_weighting_details
         'calc w=1/[\s^2^(Fo^2^)+(0.0480P)^2^+0.3336P] where P=(Fo^2^+2Fc^2^)/3'
_atom_sites_solution_hydrogens     'geom'
_atom_sites_solution_primary     'direct'
_atom_sites_solution_secondary     'difmap'
_refine_ls_shift/su_max     0.000
_refine_ls_shift/su_mean     0.000
_refine_diff_density_max     0.162
_refine_diff_density_min     -0.158
_refine_ls_extinction_method     'shelxl'
_refine_ls_extinction_coef     0.0105(9)
_refine_ls_extinction_expression
                                  'FC^*^=KFC[1+0.001XFC^2^\L^3^/SIN(2\Q)]^-1/4^'
_refine_ls_abs_structure_details     ?
_refine_ls_abs_structure_Flack     .
loop_
    _atom_type_symbol
    _atom_type_description
    _atom_type_scat_dispersion_real
    _atom_type_scat_dispersion_imag
    _atom_type_scat_source
    O O 0.0106 0.0060 'International Tables Vol C Tables 4.2.6.8 and 6.1.1.4'
    N N 0.0061 0.0033 'International Tables Vol C Tables 4.2.6.8 and 6.1.1.4'
    H H 0.0000 0.0000 'International Tables Vol C Tables 4.2.6.8 and 6.1.1.4'
    C C 0.0033 0.0016 'International Tables Vol C Tables 4.2.6.8 and 6.1.1.4'
_computing_data_collection     'X-AREA (Stoe & Cie, 2002)'
_computing_cell_refinement     'X-AREA (Stoe & Cie, 2002)'
_computing_data_reduction     'X-RED32 (Stoe & Cie, 2002)'
_computing_structure_solution     'SIR97 (Altomare <i>et al.</i>,  1999)'
_computing_structure_refinement     'SHELXL97 (Sheldrick, 2008)'
_computing_molecular_graphics     'ORTEP-3 (Farrugia, 1997)'
_computing_publication_material     'WinGX (Farrugia, 1999)'
loop_
    _atom_site_type_symbol
    _atom_site_label
    _atom_site_fract_x
    _atom_site_fract_y
    _atom_site_fract_z
    _atom_site_U_iso_or_equiv
    _atom_site_thermal_displace_type
    _atom_site_calc_flag
    _atom_site_refinement_flags
    _atom_site_occupancy
    O O1 -0.01289(9) 0.44378(8) 0.31404(8) 0.0697(4) Uani . . 1.000
    O O2 0.36695(10) 0.55177(7) 0.51655(7) 0.0653(4) Uani . . 1.000
    O O3 0.30250(9) 0.78834(7) 0.27655(8) 0.0675(4) Uani . . 1.000
    N N1 0.33576(9) 0.64088(7) 0.38357(7) 0.0461(3) Uani . . 1.000
    C C1 0.36306(11) 0.58740(9) 0.19255(9) 0.0462(4) Uani . . 1.000
    C C2 0.47171(12) 0.57344(10) 0.26356(11) 0.0569(5) Uani . . 1.000
    C C3 0.57582(14) 0.56915(12) 0.24285(15) 0.0751(7) Uani . . 1.000
    C C4 0.58118(17) 0.57587(14) 0.15052(17) 0.0884(8) Uani . . 1.000
    C C5 0.48186(17) 0.58388(13) 0.08111(15) 0.0792(7) Uani . . 1.000
    C C6 0.36987(14) 0.58871(10) 0.09806(11) 0.0568(5) Uani . . 1.000
    C C7 0.26796(15) 0.59596(11) 0.02468(10) 0.0626(5) Uani . . 1.000
    C C8 0.15810(13) 0.60135(9) 0.03888(9) 0.0531(4) Uani . . 1.000
    C C9 0.05274(17) 0.60473(11) -0.03720(10) 0.0675(6) Uani . . 1.000
    C C10 -0.05367(16) 0.60989(11) -0.02326(11) 0.0705(6) Uani . . 1.000
    C C11 -0.06362(14) 0.61307(11) 0.06781(12) 0.0647(5) Uani . . 1.000
    C C12 0.03379(12) 0.61083(9) 0.14315(10) 0.0520(4) Uani . . 1.000
    C C13 0.14958(11) 0.60449(8) 0.13233(8) 0.0446(4) Uani . . 1.000
    C C14 0.25263(11) 0.60084(8) 0.20881(8) 0.0415(3) Uani . . 1.000
    C C15 0.23391(11) 0.62055(8) 0.30239(8) 0.0418(4) Uani . . 1.000
    C C16 0.20143(11) 0.54586(8) 0.36502(8) 0.0438(4) Uani . . 1.000
    C C17 0.19653(12) 0.45304(9) 0.33143(9) 0.0481(4) Uani . . 1.000
    C C18 0.29543(15) 0.40863(10) 0.32265(11) 0.0604(5) Uani . . 1.000
    C C19 0.28781(19) 0.32418(11) 0.28933(12) 0.0751(7) Uani . . 1.000
    C C20 0.1806(2) 0.28190(11) 0.26398(12) 0.0779(7) Uani . . 1.000
    C C21 0.08265(17) 0.32332(11) 0.27326(11) 0.0706(6) Uani . . 1.000
    C C22 0.09090(13) 0.40801(10) 0.30662(9) 0.0554(5) Uani . . 1.000
    C C23 -0.00679(12) 0.51767(10) 0.36724(10) 0.0543(5) Uani . . 1.000
    C C24 -0.10730(14) 0.53833(12) 0.39252(13) 0.0696(6) Uani . . 1.000
    C C25 -0.10924(16) 0.61064(12) 0.44524(14) 0.0754(7) Uani . . 1.000
    C C26 -0.01121(17) 0.66294(12) 0.47321(13) 0.0725(6) Uani . . 1.000
    C C27 0.08836(14) 0.64221(10) 0.44783(11) 0.0588(5) Uani . . 1.000
    C C28 0.09329(12) 0.56874(9) 0.39433(9) 0.0475(4) Uani . . 1.000
    C C29 0.31556(12) 0.57514(9) 0.43826(9) 0.0478(4) Uani . . 1.000
    C C30 0.42510(11) 0.70525(9) 0.39776(9) 0.0469(4) Uani . . 1.000
    C C31 0.53095(13) 0.69324(11) 0.46667(10) 0.0595(5) Uani . . 1.000
    C C32 0.62199(13) 0.75191(12) 0.47606(12) 0.0676(6) Uani . . 1.000
    C C33 0.60857(14) 0.82195(13) 0.41712(12) 0.0692(6) Uani . . 1.000
    C C34 0.50341(14) 0.83551(11) 0.34932(11) 0.0625(5) Uani . . 1.000
    C C35 0.41095(12) 0.77789(9) 0.33996(9) 0.0509(4) Uani . . 1.000
    C C36 0.2984(2) 0.82970(17) 0.19185(16) 0.1126(9) Uani . . 1.000
    H H2 0.47080 0.56720 0.32510 0.0680 Uiso calc R 1.000
    H H3 0.64500 0.56160 0.29060 0.0900 Uiso calc R 1.000
    H H4 0.65360 0.57470 0.13780 0.1060 Uiso calc R 1.000
    H H5 0.48610 0.58640 0.02010 0.0950 Uiso calc R 1.000
    H H7 0.27380 0.59720 -0.03590 0.0750 Uiso calc R 1.000
    H H9 0.05840 0.60330 -0.09780 0.0810 Uiso calc R 1.000
    H H10 -0.12090 0.61140 -0.07380 0.0850 Uiso calc R 1.000
    H H11 -0.13780 0.61680 0.07700 0.0780 Uiso calc R 1.000
    H H12 0.02460 0.61350 0.20270 0.0620 Uiso calc R 1.000
    H H15 0.17610 0.66770 0.29470 0.0500 Uiso calc R 1.000
    H H18 0.36820 0.43650 0.33960 0.0720 Uiso calc R 1.000
    H H19 0.35490 0.29580 0.28400 0.0900 Uiso calc R 1.000
    H H20 0.17520 0.22530 0.24060 0.0930 Uiso calc R 1.000
    H H21 0.01050 0.29470 0.25720 0.0850 Uiso calc R 1.000
    H H24 -0.17350 0.50290 0.37350 0.0840 Uiso calc R 1.000
    H H25 -0.17670 0.62450 0.46220 0.0900 Uiso calc R 1.000
    H H26 -0.01220 0.71220 0.50920 0.0870 Uiso calc R 1.000
    H H27 0.15410 0.67820 0.46690 0.0700 Uiso calc R 1.000
    H H31 0.54040 0.64550 0.50650 0.0710 Uiso calc R 1.000
    H H32 0.69250 0.74390 0.52240 0.0810 Uiso calc R 1.000
    H H33 0.67070 0.86060 0.42280 0.0830 Uiso calc R 1.000
    H H34 0.49480 0.88350 0.30990 0.0750 Uiso calc R 1.000
    H H36A 0.35790 0.80540 0.16710 0.1350 Uiso calc R 1.000
    H H36B 0.31220 0.89110 0.20230 0.1350 Uiso calc R 1.000
    H H36C 0.22230 0.82080 0.14840 0.1350 Uiso calc R 1.000
loop_
    _atom_site_aniso_label
    _atom_site_aniso_U_11
    _atom_site_aniso_U_22
    _atom_site_aniso_U_33
    _atom_site_aniso_U_12
    _atom_site_aniso_U_13
    _atom_site_aniso_U_23
    O1 0.0557(6) 0.0655(7) 0.0769(8) -0.0070(5) 0.0011(5) -0.0118(6)
    O2 0.0716(7) 0.0750(7) 0.0390(5) -0.0004(5) -0.0009(5) 0.0127(5)
    O3 0.0614(6) 0.0611(6) 0.0668(7) -0.0036(5) -0.0031(5) 0.0181(5)
    N1 0.0486(6) 0.0482(6) 0.0351(5) -0.0030(5) 0.0014(4) 0.0024(5)
    C1 0.0472(7) 0.0424(7) 0.0483(7) -0.0006(5) 0.0123(6) -0.0015(6)
    C2 0.0488(8) 0.0543(8) 0.0643(9) 0.0050(6) 0.0106(7) -0.0072(7)
    C3 0.0470(8) 0.0730(11) 0.1011(14) 0.0045(7) 0.0142(9) -0.0145(10)
    C4 0.0643(11) 0.0941(14) 0.1214(18) -0.0015(10) 0.0499(12) -0.0093(13)
    C5 0.0783(12) 0.0893(13) 0.0844(13) -0.0026(10) 0.0464(10) -0.0024(10)
    C6 0.0645(9) 0.0543(8) 0.0581(8) -0.0024(7) 0.0280(7) 0.0001(7)
    C7 0.0828(11) 0.0667(10) 0.0409(7) 0.0005(8) 0.0217(7) 0.0020(7)
    C8 0.0677(9) 0.0498(7) 0.0371(7) 0.0005(6) 0.0073(6) 0.0024(6)
    C9 0.0905(12) 0.0628(9) 0.0369(7) 0.0051(8) -0.0019(7) 0.0024(7)
    C10 0.0688(11) 0.0703(10) 0.0527(9) 0.0068(8) -0.0147(8) 0.0012(8)
    C11 0.0511(8) 0.0640(10) 0.0661(10) 0.0047(7) -0.0039(7) 0.0028(8)
    C12 0.0486(7) 0.0551(8) 0.0467(7) 0.0010(6) 0.0044(6) 0.0021(6)
    C13 0.0502(7) 0.0416(6) 0.0372(6) 0.0000(5) 0.0047(5) 0.0018(5)
    C14 0.0448(6) 0.0403(6) 0.0363(6) 0.0001(5) 0.0068(5) 0.0029(5)
    C15 0.0424(6) 0.0437(7) 0.0350(6) 0.0007(5) 0.0039(5) 0.0011(5)
    C16 0.0488(7) 0.0452(7) 0.0349(6) 0.0010(5) 0.0080(5) 0.0035(5)
    C17 0.0617(8) 0.0447(7) 0.0355(6) 0.0024(6) 0.0101(6) 0.0052(5)
    C18 0.0751(10) 0.0520(8) 0.0581(9) 0.0089(7) 0.0254(7) 0.0086(7)
    C19 0.1100(14) 0.0555(9) 0.0693(11) 0.0218(10) 0.0410(10) 0.0092(8)
    C20 0.1310(17) 0.0479(9) 0.0537(9) 0.0050(10) 0.0247(10) -0.0042(7)
    C21 0.0950(12) 0.0539(9) 0.0527(9) -0.0102(9) 0.0044(8) -0.0038(7)
    C22 0.0668(9) 0.0511(8) 0.0414(7) -0.0004(7) 0.0042(6) 0.0011(6)
    C23 0.0528(8) 0.0527(8) 0.0530(8) 0.0018(6) 0.0078(6) 0.0082(7)
    C24 0.0490(8) 0.0744(11) 0.0828(11) 0.0058(7) 0.0144(8) 0.0221(9)
    C25 0.0716(11) 0.0748(12) 0.0890(13) 0.0240(9) 0.0378(10) 0.0247(10)
    C26 0.0927(12) 0.0606(10) 0.0748(11) 0.0173(9) 0.0411(10) 0.0069(8)
    C27 0.0733(9) 0.0505(8) 0.0576(9) 0.0016(7) 0.0269(7) 0.0007(7)
    C28 0.0545(8) 0.0471(7) 0.0412(7) 0.0013(6) 0.0141(6) 0.0063(6)
    C29 0.0527(7) 0.0509(7) 0.0366(6) 0.0032(6) 0.0077(5) 0.0025(6)
    C30 0.0470(7) 0.0505(7) 0.0401(7) -0.0019(6) 0.0073(5) -0.0051(6)
    C31 0.0560(8) 0.0654(9) 0.0476(8) -0.0018(7) -0.0004(6) -0.0011(7)
    C32 0.0479(8) 0.0869(12) 0.0600(9) -0.0063(8) 0.0025(7) -0.0119(9)
    C33 0.0535(8) 0.0846(12) 0.0700(10) -0.0185(8) 0.0185(7) -0.0104(9)
    C34 0.0654(9) 0.0606(9) 0.0635(9) -0.0097(7) 0.0218(8) 0.0011(7)
    C35 0.0507(7) 0.0529(8) 0.0466(7) -0.0011(6) 0.0100(6) -0.0024(6)
    C36 0.1148(17) 0.1056(17) 0.0883(15) -0.0211(13) -0.0180(13) 0.0514(13)
_geom_special_details
;
Bond distances, angles <i>etc</i>. have been calculated using the rounded
fractional coordinates. All su's are estimated from the variances of the
(full) variance-covariance matrix. The cell e.s.d.'s are taken into account in
the estimation of distances, angles and torsion angles
;
loop_
    _geom_bond_atom_site_label_1
    _geom_bond_atom_site_label_2
    _geom_bond_site_symmetry_1
    _geom_bond_site_symmetry_2
    _geom_bond_distance
    _geom_bond_publ_flag
    O1 C22 . . 1.3795(19) no
    O1 C23 . . 1.3745(19) no
    O2 C29 . . 1.2121(17) no
    O3 C35 . . 1.3730(18) no
    O3 C36 . . 1.407(3) no
    N1 C15 . . 1.4826(16) no
    N1 C29 . . 1.3619(17) no
    N1 C30 . . 1.4177(17) no
    C1 C2 . . 1.434(2) no
    C1 C6 . . 1.441(2) no
    C1 C14 . . 1.4127(19) no
    C2 C3 . . 1.357(2) no
    C3 C4 . . 1.407(3) no
    C4 C5 . . 1.336(3) no
    C5 C6 . . 1.422(3) no
    C6 C7 . . 1.387(2) no
    C7 C8 . . 1.380(2) no
    C8 C9 . . 1.432(2) no
    C8 C13 . . 1.4335(18) no
    C9 C10 . . 1.338(3) no
    C10 C11 . . 1.404(2) no
    C11 C12 . . 1.366(2) no
    C12 C13 . . 1.430(2) no
    C13 C14 . . 1.4183(17) no
    C14 C15 . . 1.5115(17) no
    C15 C16 . . 1.5949(17) no
    C16 C17 . . 1.5038(18) no
    C16 C28 . . 1.509(2) no
    C16 C29 . . 1.5460(19) no
    C17 C18 . . 1.393(2) no
    C17 C22 . . 1.384(2) no
    C18 C19 . . 1.380(2) no
    C19 C20 . . 1.380(3) no
    C20 C21 . . 1.364(3) no
    C21 C22 . . 1.384(2) no
    C23 C24 . . 1.385(2) no
    C23 C28 . . 1.382(2) no
    C24 C25 . . 1.365(3) no
    C25 C26 . . 1.375(3) no
    C26 C27 . . 1.376(3) no
    C27 C28 . . 1.393(2) no
    C30 C31 . . 1.392(2) no
    C30 C35 . . 1.3906(19) no
    C31 C32 . . 1.380(2) no
    C32 C33 . . 1.370(3) no
    C33 C34 . . 1.381(2) no
    C34 C35 . . 1.383(2) no
    C2 H2 . . 0.9300 no
    C3 H3 . . 0.9300 no
    C4 H4 . . 0.9300 no
    C5 H5 . . 0.9300 no
    C7 H7 . . 0.9300 no
    C9 H9 . . 0.9300 no
    C10 H10 . . 0.9300 no
    C11 H11 . . 0.9300 no
    C12 H12 . . 0.9300 no
    C15 H15 . . 0.9800 no
    C18 H18 . . 0.9300 no
    C19 H19 . . 0.9300 no
    C20 H20 . . 0.9300 no
    C21 H21 . . 0.9300 no
    C24 H24 . . 0.9300 no
    C25 H25 . . 0.9300 no
    C26 H26 . . 0.9300 no
    C27 H27 . . 0.9300 no
    C31 H31 . . 0.9300 no
    C32 H32 . . 0.9300 no
    C33 H33 . . 0.9300 no
    C34 H34 . . 0.9300 no
    C36 H36A . . 0.9600 no
    C36 H36B . . 0.9600 no
    C36 H36C . . 0.9600 no
loop_
    _geom_contact_atom_site_label_1
    _geom_contact_atom_site_label_2
    _geom_contact_distance
    _geom_contact_site_symmetry_1
    _geom_contact_site_symmetry_2
    _geom_contact_publ_flag
    O2 C31 3.140(2) . . no
    O3 C15 2.7559(16) . . no
    O3 N1 2.7331(15) . . no
    O3 C14 3.0474(16) . . no
    O2 H31 2.5500 . . no
    O3 H15 2.4400 . . no
    N1 O3 2.7331(15) . . no
    N1 C2 2.9236(19) . . no
    N1 C27 3.336(2) . . no
    N1 H2 2.3200 . . no
    N1 H27 2.8400 . . no
    C1 C18 3.582(2) . . no
    C1 C30 3.4600(19) . . no
    C2 N1 2.9236(19) . . no
    C2 C18 3.546(2) . . no
    C2 C30 3.010(2) . . no
    C2 C31 3.451(2) . . no
    C2 C35 3.479(2) . . no
    C5 C33 3.532(3) . 4_564 no
    C8 C10 3.448(2) . 3_565 no
    C9 C11 3.375(2) . 3_565 no
    C9 C10 3.409(2) . 3_565 no
    C10 C8 3.448(2) . 3_565 no
    C10 C9 3.409(2) . 3_565 no
    C10 C10 3.596(2) . 3_565 no
    C10 C26 3.518(3) . 4_564 no
    C11 C9 3.375(2) . 3_565 no
    C12 C16 3.4978(19) . . no
    C14 O3 3.0474(16) . . no
    C14 C36 3.567(3) . . no
    C14 C35 3.5551(18) . . no
    C14 C18 3.368(2) . . no
    C15 O3 2.7559(16) . . no
    C16 C12 3.4978(19) . . no
    C18 C14 3.368(2) . . no
    C18 C31 3.597(2) . 3_666 no
    C18 C2 3.546(2) . . no
    C18 C1 3.582(2) . . no
    C19 C32 3.567(2) . 3_666 no
    C23 C24 3.572(2) . 3_566 no
    C23 C25 3.384(2) . 3_566 no
    C24 C23 3.572(2) . 3_566 no
    C24 C28 3.553(2) . 3_566 no
    C25 C23 3.384(2) . 3_566 no
    C26 C10 3.518(3) . 4_565 no
    C27 N1 3.336(2) . . no
    C28 C24 3.553(2) . 3_566 no
    C30 C2 3.010(2) . . no
    C30 C1 3.4600(19) . . no
    C31 C2 3.451(2) . . no
    C31 C18 3.597(2) . 3_666 no
    C31 O2 3.140(2) . . no
    C32 C19 3.567(2) . 3_666 no
    C33 C5 3.532(3) . 4_565 no
    C35 C14 3.5551(18) . . no
    C35 C2 3.479(2) . . no
    C36 C14 3.567(3) . . no
    C2 H18 2.8300 . . no
    C3 H34 3.0100 . 2_645 no
    C3 H36B 3.0400 . 2_645 no
    C5 H5 3.0900 . 3_665 no
    C9 H26 3.0400 . 4_564 no
    C10 H26 2.7900 . 4_564 no
    C11 H26 2.9300 . 4_564 no
    C12 H15 2.5700 . . no
    C15 H27 3.0100 . . no
    C15 H2 2.8500 . . no
    C15 H12 2.5100 . . no
    C16 H12 2.9100 . . no
    C18 H31 2.8600 . 3_666 no
    C19 H32 2.9500 . 3_666 no
    C21 H9 2.9100 . 3_565 no
    C23 H12 2.9800 . . no
    C24 H3 2.9200 . 1_455 no
    C27 H15 2.8000 . . no
    C27 H36C 3.0300 . 4_565 no
    C28 H12 2.8400 . . no
    C29 H27 2.6100 . . no
    C29 H18 2.7600 . . no
    C29 H31 2.7800 . . no
    C29 H2 2.8400 . . no
    C30 H2 2.5100 . . no
    C31 H2 2.8100 . . no
    C33 H5 2.7800 . 4_565 no
    C34 H36A 2.8200 . . no
    C34 H36B 2.8100 . . no
    C34 H19 3.0200 . 2_655 no
    C34 H5 2.8900 . 4_565 no
    C36 H34 2.6200 . . no
    C36 H24 3.0600 . 2_555 no
    H2 N1 2.3200 . . no
    H2 C15 2.8500 . . no
    H2 C29 2.8400 . . no
    H2 C30 2.5100 . . no
    H2 C31 2.8100 . . no
    H2 H18 2.3800 . . no
    H3 C24 2.9200 . 1_655 no
    H3 H24 2.3400 . 1_655 no
    H5 H7 2.4200 . . no
    H5 C5 3.0900 . 3_665 no
    H5 C33 2.7800 . 4_564 no
    H5 C34 2.8900 . 4_564 no
    H7 H5 2.4200 . . no
    H7 H9 2.4600 . . no
    H9 H7 2.4600 . . no
    H9 C21 2.9100 . 3_565 no
    H10 H33 2.4900 . 4_464 no
    H12 C15 2.5100 . . no
    H12 C16 2.9100 . . no
    H12 C23 2.9800 . . no
    H12 C28 2.8400 . . no
    H12 H15 2.1000 . . no
    H15 O3 2.4400 . . no
    H15 C12 2.5700 . . no
    H15 C27 2.8000 . . no
    H15 H12 2.1000 . . no
    H18 C2 2.8300 . . no
    H18 C29 2.7600 . . no
    H18 H2 2.3800 . . no
    H18 H31 2.5800 . 3_666 no
    H19 C34 3.0200 . 2_645 no
    H24 H3 2.3400 . 1_455 no
    H24 C36 3.0600 . 2_545 no
    H24 H36B 2.4200 . 2_545 no
    H26 C9 3.0400 . 4_565 no
    H26 C10 2.7900 . 4_565 no
    H26 C11 2.9300 . 4_565 no
    H27 N1 2.8400 . . no
    H27 C15 3.0100 . . no
    H27 C29 2.6100 . . no
    H31 O2 2.5500 . . no
    H31 C29 2.7800 . . no
    H31 C18 2.8600 . 3_666 no
    H31 H18 2.5800 . 3_666 no
    H32 C19 2.9500 . 3_666 no
    H33 H10 2.4900 . 4_665 no
    H34 C36 2.6200 . . no
    H34 H36A 2.5800 . . no
    H34 H36B 2.3000 . . no
    H34 C3 3.0100 . 2_655 no
    H36A C34 2.8200 . . no
    H36A H34 2.5800 . . no
    H36B C34 2.8100 . . no
    H36B H34 2.3000 . . no
    H36B C3 3.0400 . 2_655 no
    H36B H24 2.4200 . 2_555 no
    H36C C27 3.0300 . 4_564 no
loop_
    _geom_angle_atom_site_label_1
    _geom_angle_atom_site_label_2
    _geom_angle_atom_site_label_3
    _geom_angle_site_symmetry_1
    _geom_angle_site_symmetry_2
    _geom_angle_site_symmetry_3
    _geom_angle
    _geom_angle_publ_flag
    C22 O1 C23 . . . 118.22(12) no
    C35 O3 C36 . . . 117.53(14) no
    C15 N1 C29 . . . 95.58(10) no
    C15 N1 C30 . . . 131.90(10) no
    C29 N1 C30 . . . 132.50(11) no
    C2 C1 C6 . . . 116.22(13) no
    C2 C1 C14 . . . 125.01(12) no
    C6 C1 C14 . . . 118.76(12) no
    C1 C2 C3 . . . 121.35(15) no
    C2 C3 C4 . . . 121.33(18) no
    C3 C4 C5 . . . 119.8(2) no
    C4 C5 C6 . . . 121.7(2) no
    C1 C6 C5 . . . 119.39(15) no
    C1 C6 C7 . . . 120.04(15) no
    C5 C6 C7 . . . 120.56(16) no
    C6 C7 C8 . . . 121.94(14) no
    C7 C8 C9 . . . 121.75(13) no
    C7 C8 C13 . . . 118.98(13) no
    C9 C8 C13 . . . 119.27(14) no
    C8 C9 C10 . . . 121.64(14) no
    C9 C10 C11 . . . 119.84(16) no
    C10 C11 C12 . . . 121.18(16) no
    C11 C12 C13 . . . 121.34(13) no
    C8 C13 C12 . . . 116.73(12) no
    C8 C13 C14 . . . 120.30(12) no
    C12 C13 C14 . . . 122.97(11) no
    C1 C14 C13 . . . 119.54(11) no
    C1 C14 C15 . . . 125.24(11) no
    C13 C14 C15 . . . 114.97(11) no
    N1 C15 C14 . . . 120.22(11) no
    N1 C15 C16 . . . 86.79(8) no
    C14 C15 C16 . . . 121.78(10) no
    C15 C16 C17 . . . 118.29(10) no
    C15 C16 C28 . . . 111.83(10) no
    C15 C16 C29 . . . 84.32(9) no
    C17 C16 C28 . . . 111.21(11) no
    C17 C16 C29 . . . 117.04(11) no
    C28 C16 C29 . . . 111.69(10) no
    C16 C17 C18 . . . 122.67(13) no
    C16 C17 C22 . . . 120.45(13) no
    C18 C17 C22 . . . 116.87(13) no
    C17 C18 C19 . . . 121.44(17) no
    C18 C19 C20 . . . 119.99(19) no
    C19 C20 C21 . . . 119.81(16) no
    C20 C21 C22 . . . 119.88(17) no
    O1 C22 C17 . . . 122.63(13) no
    O1 C22 C21 . . . 115.38(15) no
    C17 C22 C21 . . . 121.99(15) no
    O1 C23 C24 . . . 116.07(14) no
    O1 C23 C28 . . . 122.39(13) no
    C24 C23 C28 . . . 121.54(14) no
    C23 C24 C25 . . . 120.09(17) no
    C24 C25 C26 . . . 119.84(18) no
    C25 C26 C27 . . . 119.86(17) no
    C26 C27 C28 . . . 121.70(15) no
    C16 C28 C23 . . . 120.78(12) no
    C16 C28 C27 . . . 122.24(13) no
    C23 C28 C27 . . . 116.97(14) no
    O2 C29 N1 . . . 132.46(13) no
    O2 C29 C16 . . . 134.32(13) no
    N1 C29 C16 . . . 93.16(10) no
    N1 C30 C31 . . . 119.75(12) no
    N1 C30 C35 . . . 120.70(12) no
    C31 C30 C35 . . . 119.44(13) no
    C30 C31 C32 . . . 120.19(15) no
    C31 C32 C33 . . . 120.02(16) no
    C32 C33 C34 . . . 120.47(17) no
    C33 C34 C35 . . . 120.11(15) no
    O3 C35 C30 . . . 116.59(12) no
    O3 C35 C34 . . . 123.67(13) no
    C30 C35 C34 . . . 119.73(13) no
    C1 C2 H2 . . . 119.00 no
    C3 C2 H2 . . . 119.00 no
    C2 C3 H3 . . . 119.00 no
    C4 C3 H3 . . . 119.00 no
    C3 C4 H4 . . . 120.00 no
    C5 C4 H4 . . . 120.00 no
    C4 C5 H5 . . . 119.00 no
    C6 C5 H5 . . . 119.00 no
    C6 C7 H7 . . . 119.00 no
    C8 C7 H7 . . . 119.00 no
    C8 C9 H9 . . . 119.00 no
    C10 C9 H9 . . . 119.00 no
    C9 C10 H10 . . . 120.00 no
    C11 C10 H10 . . . 120.00 no
    C10 C11 H11 . . . 119.00 no
    C12 C11 H11 . . . 119.00 no
    C11 C12 H12 . . . 119.00 no
    C13 C12 H12 . . . 119.00 no
    N1 C15 H15 . . . 109.00 no
    C14 C15 H15 . . . 109.00 no
    C16 C15 H15 . . . 109.00 no
    C17 C18 H18 . . . 119.00 no
    C19 C18 H18 . . . 119.00 no
    C18 C19 H19 . . . 120.00 no
    C20 C19 H19 . . . 120.00 no
    C19 C20 H20 . . . 120.00 no
    C21 C20 H20 . . . 120.00 no
    C20 C21 H21 . . . 120.00 no
    C22 C21 H21 . . . 120.00 no
    C23 C24 H24 . . . 120.00 no
    C25 C24 H24 . . . 120.00 no
    C24 C25 H25 . . . 120.00 no
    C26 C25 H25 . . . 120.00 no
    C25 C26 H26 . . . 120.00 no
    C27 C26 H26 . . . 120.00 no
    C26 C27 H27 . . . 119.00 no
    C28 C27 H27 . . . 119.00 no
    C30 C31 H31 . . . 120.00 no
    C32 C31 H31 . . . 120.00 no
    C31 C32 H32 . . . 120.00 no
    C33 C32 H32 . . . 120.00 no
    C32 C33 H33 . . . 120.00 no
    C34 C33 H33 . . . 120.00 no
    C33 C34 H34 . . . 120.00 no
    C35 C34 H34 . . . 120.00 no
    O3 C36 H36A . . . 109.00 no
    O3 C36 H36B . . . 109.00 no
    O3 C36 H36C . . . 109.00 no
    H36A C36 H36B . . . 109.00 no
    H36A C36 H36C . . . 110.00 no
    H36B C36 H36C . . . 109.00 no
loop_
    _geom_torsion_atom_site_label_1
    _geom_torsion_atom_site_label_2
    _geom_torsion_atom_site_label_3
    _geom_torsion_atom_site_label_4
    _geom_torsion_site_symmetry_1
    _geom_torsion_site_symmetry_2
    _geom_torsion_site_symmetry_3
    _geom_torsion_site_symmetry_4
    _geom_torsion
    _geom_torsion_publ_flag
    C23 O1 C22 C21 . . . . 164.09(13) no
    C22 O1 C23 C24 . . . . -163.94(14) no
    C22 O1 C23 C28 . . . . 16.0(2) no
    C23 O1 C22 C17 . . . . -15.4(2) no
    C36 O3 C35 C34 . . . . 31.5(2) no
    C36 O3 C35 C30 . . . . -149.38(16) no
    C29 N1 C30 C35 . . . . -164.50(14) no
    C29 N1 C15 C16 . . . . 3.02(10) no
    C30 N1 C15 C14 . . . . 56.11(18) no
    C29 N1 C30 C31 . . . . 19.3(2) no
    C30 N1 C15 C16 . . . . -178.59(13) no
    C15 N1 C30 C35 . . . . 17.7(2) no
    C15 N1 C29 C16 . . . . -3.11(10) no
    C30 N1 C29 C16 . . . . 178.51(13) no
    C29 N1 C15 C14 . . . . -122.28(12) no
    C15 N1 C29 O2 . . . . 179.35(17) no
    C15 N1 C30 C31 . . . . -158.49(13) no
    C30 N1 C29 O2 . . . . 1.0(3) no
    C2 C1 C14 C13 . . . . -173.20(13) no
    C6 C1 C14 C15 . . . . -166.21(12) no
    C14 C1 C6 C5 . . . . 173.86(14) no
    C14 C1 C6 C7 . . . . -5.2(2) no
    C2 C1 C6 C7 . . . . 175.67(14) no
    C2 C1 C6 C5 . . . . -5.3(2) no
    C6 C1 C14 C13 . . . . 7.72(19) no
    C14 C1 C2 C3 . . . . -173.76(15) no
    C2 C1 C14 C15 . . . . 12.9(2) no
    C6 C1 C2 C3 . . . . 5.3(2) no
    C1 C2 C3 C4 . . . . -1.7(3) no
    C2 C3 C4 C5 . . . . -2.2(3) no
    C3 C4 C5 C6 . . . . 2.1(3) no
    C4 C5 C6 C1 . . . . 1.8(3) no
    C4 C5 C6 C7 . . . . -179.22(18) no
    C5 C6 C7 C8 . . . . -179.57(16) no
    C1 C6 C7 C8 . . . . -0.6(2) no
    C6 C7 C8 C13 . . . . 3.6(2) no
    C6 C7 C8 C9 . . . . -177.04(15) no
    C7 C8 C13 C14 . . . . -0.9(2) no
    C9 C8 C13 C12 . . . . 0.06(19) no
    C7 C8 C13 C12 . . . . 179.46(13) no
    C13 C8 C9 C10 . . . . -0.7(2) no
    C7 C8 C9 C10 . . . . 179.95(16) no
    C9 C8 C13 C14 . . . . 179.71(13) no
    C8 C9 C10 C11 . . . . 0.7(3) no
    C9 C10 C11 C12 . . . . -0.1(3) no
    C10 C11 C12 C13 . . . . -0.5(2) no
    C11 C12 C13 C8 . . . . 0.5(2) no
    C11 C12 C13 C14 . . . . -179.15(14) no
    C12 C13 C14 C15 . . . . -10.64(18) no
    C8 C13 C14 C15 . . . . 169.73(11) no
    C12 C13 C14 C1 . . . . 174.82(12) no
    C8 C13 C14 C1 . . . . -4.80(18) no
    C1 C14 C15 C16 . . . . -96.93(16) no
    C13 C14 C15 N1 . . . . -164.56(11) no
    C13 C14 C15 C16 . . . . 88.90(14) no
    C1 C14 C15 N1 . . . . 9.61(19) no
    N1 C15 C16 C17 . . . . -120.38(12) no
    N1 C15 C16 C28 . . . . 108.45(11) no
    C14 C15 C16 C17 . . . . 3.56(18) no
    N1 C15 C16 C29 . . . . -2.66(9) no
    C14 C15 C16 C28 . . . . -127.61(12) no
    C14 C15 C16 C29 . . . . 121.28(12) no
    C29 C16 C28 C27 . . . . 31.69(17) no
    C15 C16 C29 O2 . . . . -179.64(17) no
    C15 C16 C28 C23 . . . . 117.93(13) no
    C15 C16 C28 C27 . . . . -60.86(16) no
    C28 C16 C17 C22 . . . . 17.30(16) no
    C29 C16 C17 C18 . . . . -33.39(18) no
    C29 C16 C17 C22 . . . . 147.33(13) no
    C15 C16 C17 C18 . . . . 65.15(17) no
    C17 C16 C28 C23 . . . . -16.74(17) no
    C17 C16 C28 C27 . . . . 164.47(13) no
    C29 C16 C28 C23 . . . . -149.52(13) no
    C28 C16 C17 C18 . . . . -163.42(13) no
    C15 C16 C17 C22 . . . . -114.14(14) no
    C28 C16 C29 N1 . . . . -108.37(11) no
    C17 C16 C29 O2 . . . . -60.7(2) no
    C17 C16 C29 N1 . . . . 121.83(12) no
    C15 C16 C29 N1 . . . . 2.89(10) no
    C28 C16 C29 O2 . . . . 69.1(2) no
    C16 C17 C22 C21 . . . . 178.37(13) no
    C18 C17 C22 O1 . . . . 178.49(13) no
    C16 C17 C18 C19 . . . . -178.29(14) no
    C22 C17 C18 C19 . . . . 1.0(2) no
    C16 C17 C22 O1 . . . . -2.2(2) no
    C18 C17 C22 C21 . . . . -1.0(2) no
    C17 C18 C19 C20 . . . . -0.1(3) no
    C18 C19 C20 C21 . . . . -1.0(3) no
    C19 C20 C21 C22 . . . . 1.0(2) no
    C20 C21 C22 O1 . . . . -179.54(14) no
    C20 C21 C22 C17 . . . . -0.1(2) no
    O1 C23 C28 C16 . . . . 0.9(2) no
    C24 C23 C28 C16 . . . . -179.17(14) no
    C24 C23 C28 C27 . . . . -0.3(2) no
    C28 C23 C24 C25 . . . . 0.1(3) no
    O1 C23 C24 C25 . . . . -179.92(15) no
    O1 C23 C28 C27 . . . . 179.73(13) no
    C23 C24 C25 C26 . . . . 0.0(3) no
    C24 C25 C26 C27 . . . . 0.1(3) no
    C25 C26 C27 C28 . . . . -0.3(3) no
    C26 C27 C28 C16 . . . . 179.23(14) no
    C26 C27 C28 C23 . . . . 0.4(2) no
    N1 C30 C31 C32 . . . . 174.71(14) no
    N1 C30 C35 C34 . . . . -173.82(13) no
    C35 C30 C31 C32 . . . . -1.5(2) no
    N1 C30 C35 O3 . . . . 7.05(19) no
    C31 C30 C35 C34 . . . . 2.4(2) no
    C31 C30 C35 O3 . . . . -176.78(13) no
    C30 C31 C32 C33 . . . . -0.4(2) no
    C31 C32 C33 C34 . . . . 1.4(3) no
    C32 C33 C34 C35 . . . . -0.5(3) no
    C33 C34 C35 C30 . . . . -1.4(2) no
    C33 C34 C35 O3 . . . . 177.71(15) no
loop_
    _geom_hbond_atom_site_label_D
    _geom_hbond_atom_site_label_H
    _geom_hbond_atom_site_label_A
    _geom_hbond_site_symmetry_A
    _geom_hbond_distance_DH
    _geom_hbond_distance_HA
    _geom_hbond_distance_DA
    _geom_hbond_angle_DHA
    _geom_hbond_publ_flag
    C2 H2 N1 . 0.93 2.32 2.9236(19) 122 yes
    C31 H31 O2 . 0.93 2.55 3.140(2) 122 yes
    C5 H5 Cg1 4_564 0.93 2.92 3.597(2) 130 yes
    C26 H26 Cg2 4_565 0.93 2.88 3.7180(19) 151 yes
