# Supplementary material for: 4-(9-Anthr­yl)-1-(2-methoxy­phen­yl)spiro­[azetidin-3,9′-xanthen]-2-one
Source: Acta Crystallogr Sect E Struct Rep Online. 2009 Feb 28;65(Pt 3):o626–7. doi: 10.1107/S1600536809005200 (PMC2968572; doi:10.1107/S1600536809005200)
Supplement: Supplementary file 2 [file e-65-0o626-Isup2.hkl]

#
# h,k,l, Fc-squared, Fo-squared, sigma(Fo-squared) and status flag
#
data_I
_shelx_title ' EEB6'
_shelx_refln_list_code          4
_shelx_F_calc_maximum      203.81
_exptl_crystal_F_000      1088.00
_reflns_d_resolution_high  0.7965
 
loop_
 _symmetry_equiv_pos_as_xyz
 'x, y, z'
 '-x, y+1/2, -z+1/2'
 '-x, -y, -z'
 'x, -y-1/2, z-1/2'
 
_cell_length_a    11.8496
_cell_length_b    15.3168
_cell_length_c    14.9883
_cell_angle_alpha  90.000
_cell_angle_beta  106.536
_cell_angle_gamma  90.000
 
_shelx_F_squared_multiplier     1.000
 
loop_
 _refln_index_h
 _refln_index_k
 _refln_index_l
 _refln_F_squared_calc
 _refln_F_squared_meas
 _refln_F_squared_sigma
 _refln_observed_status
   1   0   0      240.41      219.82      5.74 o
   2   0   0     5825.17     5802.47     45.32 o
   3   0   0     8874.07     8710.94    125.28 o
   4   0   0      212.18      212.14      4.16 o
   5   0   0      152.09      141.14      3.32 o
   6   0   0      100.00      106.52      3.39 o
   7   0   0       43.06       37.41      2.85 o
   8   0   0       38.43       39.85      2.81 o
   9   0   0       12.69        7.82      2.89 o
  10   0   0      309.79      286.25      3.72 o
  11   0   0       23.86       19.88      3.57 o
  12   0   0       29.36       24.20      2.69 o
  13   0   0        6.30        8.51      2.72 o
  14   0   0        1.01        5.31      2.83 o
   1   1   0     4990.85     5325.86    113.00 o
   2   1   0     3320.74     3193.48     31.10 o
   3   1   0     2567.38     2379.80     16.38 o
   4   1   0      349.77      331.30      3.00 o
   5   1   0       22.37       18.02      1.98 o
   6   1   0       98.40       84.24      2.12 o
   7   1   0      160.07      162.16      2.28 o
   8   1   0       28.14       27.37      1.89 o
   9   1   0       36.69       34.84      2.03 o
  10   1   0      196.47      182.19      4.92 o
  11   1   0       83.22       76.63      2.05 o
  12   1   0        0.01        1.50      2.10 o
  13   1   0       11.22       14.50      2.28 o
  14   1   0        1.58        2.05      2.25 o
   0   2   0     5544.51     5521.57    195.30 o
   1   2   0     7801.15     7794.78    159.39 o
   2   2   0      807.34      770.63      5.08 o
   3   2   0       26.04       25.69      3.06 o
   4   2   0       56.82       40.87      2.21 o
   5   2   0      265.72      281.32      2.62 o
   6   2   0      129.99      158.44      2.17 o
   7   2   0      178.56      199.40      2.17 o
   8   2   0      191.75      197.97      2.17 o
   9   2   0      271.41      276.27      2.69 o
  10   2   0        0.04        1.79      1.96 o
  11   2   0      106.13      101.86      2.50 o
  12   2   0        0.04       -0.61      2.06 o
  13   2   0        8.92        9.49      1.90 o
  14   2   0        1.87        4.83      2.39 o
   1   3   0    11367.39    11572.80    252.96 o
   2   3   0      271.23      246.61      3.45 o
   3   3   0      974.44      887.57      9.96 o
   4   3   0       16.11       12.72      2.08 o
   5   3   0      552.10      536.80      6.50 o
   6   3   0     1413.06     1385.17     13.86 o
   7   3   0      284.06      265.47      4.14 o
   8   3   0      271.99      287.58      2.98 o
   9   3   0     2965.64     2906.74     33.58 o
  10   3   0      429.96      419.35      4.73 o
  11   3   0       34.03       38.88      2.39 o
  12   3   0        7.95        5.35      1.85 o
  13   3   0       14.96       13.48      2.28 o
  14   3   0       51.95       49.57      2.41 o
   0   4   0    41538.54    36584.12   2210.00 o
   1   4   0     3985.51     3937.34     82.71 o
   2   4   0      225.44      198.13      3.59 o
   3   4   0      149.56      146.36      3.22 o
   4   4   0      155.64      145.08      2.41 o
   5   4   0     3853.77     4041.10     44.70 o
   6   4   0      185.75      174.33      2.61 o
   7   4   0      448.04      458.17      4.92 o
   8   4   0        0.74        1.27      1.72 o
   9   4   0       93.39       88.65      2.19 o
  10   4   0      408.53      402.88      6.63 o
  11   4   0       49.16       54.57      2.08 o
  12   4   0       31.54       33.21      2.16 o
  13   4   0        0.30        2.32      1.82 o
   1   5   0       45.21       41.18      3.27 o
   2   5   0      588.01      576.32      8.31 o
   3   5   0      504.73      511.84      8.25 o
   4   5   0      201.87      183.49      2.51 o
   5   5   0      221.46      248.08      3.19 o
   6   5   0       14.45        9.81      1.81 o
   7   5   0       83.86       85.68      1.98 o
   8   5   0        0.61        2.88      1.97 o
   9   5   0       45.87       46.83      1.82 o
  10   5   0       78.76       77.63      2.09 o
  11   5   0       91.67       82.13      1.92 o
  12   5   0       11.76       13.33      1.93 o
  13   5   0        0.03        2.23      2.11 o
   0   6   0    18463.71    17926.31   1034.57 o
   1   6   0      319.80      308.71     10.60 o
   2   6   0       45.73       61.09      2.03 o
   3   6   0       15.68       21.28      2.11 o
   4   6   0      964.20     1045.29     18.23 o
   5   6   0       25.38       28.33      1.95 o
   6   6   0      192.12      213.66      2.35 o
   7   6   0       16.36       22.99      1.74 o
   8   6   0        3.42        4.50      1.88 o
   9   6   0       68.26       60.98      1.88 o
  10   6   0       81.27       96.16      2.23 o
  11   6   0        1.60        1.37      1.94 o
  12   6   0        6.50        5.69      1.94 o
  13   6   0        0.19        1.75      2.13 o
   1   7   0     1207.35     1241.84     36.45 o
   2   7   0       25.63       21.11      2.37 o
   3   7   0       77.27       54.41      1.91 o
   4   7   0      223.01      216.47      2.95 o
   5   7   0      161.35      147.96      3.09 o
   6   7   0       15.28       16.96      1.94 o
   7   7   0        1.49        5.65      1.81 o
   8   7   0       22.87       22.07      1.80 o
   9   7   0      380.48      399.62      8.06 o
  10   7   0        0.29        3.85      1.85 o
  11   7   0        4.94        9.75      1.76 o
  12   7   0        5.68        6.17      1.95 o
  13   7   0       41.29       39.71      2.37 o
   0   8   0     3000.80     2914.93    174.47 o
   1   8   0     3396.17     3085.10    106.71 o
   2   8   0      196.88      205.26      5.32 o
   3   8   0        0.74        6.91      1.81 o
   4   8   0        3.10        3.94      1.68 o
   5   8   0        1.54        5.96      2.01 o
   6   8   0       52.38       48.48      2.01 o
   7   8   0       50.66       58.67      2.09 o
   8   8   0       19.65       18.80      1.93 o
   9   8   0       28.89       32.03      2.15 o
  10   8   0      308.19      316.28      8.44 o
  11   8   0       57.88       50.26      2.94 o
  12   8   0        2.57        6.67      2.04 o
   1   9   0      179.91      149.04      5.98 o
   2   9   0       60.16       57.95      2.71 o
   3   9   0        0.00        1.26      2.33 o
   4   9   0        0.02        0.89      1.69 o
   5   9   0       54.97       52.42      1.88 o
   6   9   0        0.00        0.86      1.96 o
   7   9   0        7.88        9.34      1.83 o
   8   9   0       32.19       25.61      1.88 o
   9   9   0      115.19      121.85      4.48 o
  10   9   0       16.19       16.60      2.17 o
  11   9   0       12.20        9.75      2.05 o
  12   9   0        1.41        4.24      1.90 o
   0  10   0     1285.61     1238.69     53.21 o
   1  10   0       46.27       48.25      2.51 o
   2  10   0       27.80       25.27      2.38 o
   3  10   0       12.67       14.90      2.18 o
   4  10   0       29.62       33.22      2.53 o
   5  10   0      249.72      251.22      4.84 o
   6  10   0      146.78      144.75      3.61 o
   7  10   0      203.31      202.27      3.56 o
   8  10   0        0.01        4.55      2.02 o
   9  10   0      154.98      151.05      5.44 o
  10  10   0      174.35      172.98      6.36 o
  11  10   0       15.53       19.83      1.85 o
  12  10   0        0.02        0.92      2.11 o
   1  11   0      100.07       95.60      2.33 o
   2  11   0      251.31      241.13      8.52 o
   3  11   0       93.86       93.20      2.71 o
   4  11   0      237.44      235.34      5.31 o
   5  11   0       39.73       38.18      2.22 o
   6  11   0       25.15       27.46      2.10 o
   7  11   0       24.50       24.58      1.92 o
   8  11   0      418.54      420.56      9.47 o
   9  11   0        0.75        2.69      2.20 o
  10  11   0       70.55       64.03      2.10 o
  11  11   0       44.34       43.11      2.04 o
   0  12   0       30.92       32.04      2.88 o
   1  12   0      361.28      332.71      8.70 o
   2  12   0       97.69       98.13      2.57 o
   3  12   0      114.75      111.28      3.97 o
   4  12   0        2.73        5.16      2.35 o
   5  12   0      231.39      214.33      4.38 o
   6  12   0       22.56       25.47      1.97 o
   7  12   0        4.27        5.91      2.20 o
   8  12   0      106.41      106.78      3.33 o
   9  12   0       50.87       48.67      2.29 o
  10  12   0        1.74        4.93      2.12 o
  11  12   0       11.17       13.72      2.49 o
   1  13   0       68.57       71.43      2.55 o
   2  13   0       87.80       91.34      2.42 o
   3  13   0      234.14      231.09      7.20 o
   4  13   0      312.84      314.56     10.02 o
   5  13   0       39.06       41.07      2.32 o
   6  13   0       16.00       18.38      2.77 o
   7  13   0        9.62       14.57      2.55 o
   8  13   0       28.06       30.06      2.12 o
   9  13   0      114.23      111.23      2.88 o
  10  13   0       11.03       10.49      2.48 o
   0  14   0      109.66       97.55      3.30 o
   1  14   0      545.61      523.69      9.54 o
   2  14   0       25.04       23.52      2.24 o
   3  14   0       28.01       29.76      2.47 o
   4  14   0       23.16       23.76      2.50 o
   5  14   0        4.83        4.17      2.15 o
   6  14   0       12.26       12.80      2.82 o
   7  14   0       10.42       12.52      2.52 o
   8  14   0       55.27       53.28      3.31 o
   9  14   0       67.08       65.66      3.36 o
   1  15   0       60.05       55.84      2.14 o
   2  15   0      139.51      129.41      4.18 o
   3  15   0      121.06      122.22      5.09 o
   4  15   0       45.30       43.73      2.35 o
   5  15   0        5.29        4.40      2.17 o
   6  15   0       27.98       37.52      2.89 o
   7  15   0        8.73        7.15      2.91 o
   8  15   0       31.63       37.61      3.08 o
   0  16   0      134.43      118.74      5.80 o
   1  16   0        0.07        2.19      2.06 o
   2  16   0       42.30       39.64      2.19 o
   3  16   0        0.00        1.52      2.03 o
   4  16   0        8.26        9.76      2.46 o
   5  16   0        2.66        4.52      2.29 o
   6  16   0       11.12       12.51      2.56 o
   7  16   0       12.13       11.18      2.61 o
   1  17   0        6.24        4.18      2.01 o
   2  17   0       17.77       20.30      2.32 o
   3  17   0        1.73        2.47      2.19 o
   4  17   0       35.50       29.21      2.67 o
   5  17   0        2.04        3.48      2.60 o
   6  17   0        5.71        7.61      3.00 o
   0  18   0       55.16       55.98      3.35 o
   1  18   0      113.81       99.55      2.62 o
   2  18   0        0.29        2.93      2.21 o
   3  18   0       14.79       14.27      2.30 o
   4  18   0       27.83       23.39      2.41 o
   5  18   0       30.25       37.84      2.69 o
   1  19   0        9.57        7.66      2.51 o
   2  19   0        3.12        3.22      2.36 o
 -14   1   1       10.18       16.07      2.11 o
 -13   1   1        0.25        3.00      2.19 o
 -12   1   1       30.04       27.06      1.86 o
 -11   1   1      105.38      105.72      2.52 o
 -10   1   1     1488.26     1422.53     21.33 o
  -9   1   1      762.29      727.17      8.28 o
  -8   1   1      777.50      772.33      8.06 o
  -7   1   1       59.22       60.51      1.80 o
  -6   1   1       23.75       12.96      1.96 o
  -5   1   1        1.25        4.65      1.75 o
  -4   1   1      543.24      501.91      3.55 o
  -3   1   1     3765.37     3738.99     19.17 o
  -2   1   1     3230.87     3138.98     30.39 o
  -1   1   1     7279.84     7616.60    153.16 o
   0   1   1     1788.02     1970.00     16.16 o
   1   1   1    23719.06    25143.95    481.46 o
   2   1   1       19.38       13.18      2.56 o
   3   1   1       13.52       24.57      2.81 o
   4   1   1      318.64      313.34      3.29 o
   5   1   1       87.37       84.22      2.12 o
   6   1   1      442.85      424.76      4.12 o
   7   1   1        2.73       -0.50      1.76 o
   8   1   1      397.01      385.67      3.72 o
   9   1   1     1807.53     1755.19     17.37 o
  10   1   1       49.44       60.08      2.27 o
  11   1   1      153.86      156.00      2.32 o
  12   1   1        6.56       16.22      2.53 o
  13   1   1        1.09        2.14      2.23 o
 -14   2   1        9.92       11.00      2.25 o
 -13   2   1        6.24        8.74      2.24 o
 -12   2   1        0.14        0.38      2.17 o
 -11   2   1      117.24      128.25      3.65 o
 -10   2   1      240.70      261.02      3.85 o
  -9   2   1       89.03       84.94      2.20 o
  -8   2   1        5.35        6.88      1.85 o
  -7   2   1      232.31      233.69      3.81 o
  -6   2   1      178.88      207.01      2.22 o
  -5   2   1      689.57      732.41      5.87 o
  -4   2   1        7.92       11.60      2.20 o
  -3   2   1      155.43      130.14      3.27 o
  -2   2   1     1139.76     1137.06     17.91 o
  -1   2   1     1549.49     1552.38     34.44 o
   0   2   1     5155.07     5098.07     67.09 o
   1   2   1      428.18      399.79      4.50 o
   2   2   1     4337.28     4313.39     38.01 o
   3   2   1     3279.39     3111.86     26.89 o
   4   2   1     2022.93     2013.39     19.51 o
   5   2   1     1227.44     1277.06     12.53 o
   6   2   1     1130.36     1118.96      6.87 o
   7   2   1       40.77       50.92      1.96 o
   8   2   1      559.94      546.08      5.97 o
   9   2   1     1000.18     1014.25      5.57 o
  10   2   1      770.09      732.37     10.82 o
  11   2   1       14.47       14.70      2.14 o
  12   2   1       62.35       62.05      1.98 o
  13   2   1        2.83        6.96      2.31 o
 -14   3   1        7.84       10.45      2.04 o
 -13   3   1       21.33       28.23      2.22 o
 -12   3   1        0.63        4.45      2.36 o
 -11   3   1       73.38       76.99      4.52 o
 -10   3   1       85.82       83.24      2.40 o
  -9   3   1       25.77       24.50      1.79 o
  -8   3   1      125.34      124.24      2.79 o
  -7   3   1      361.76      366.64      2.77 o
  -6   3   1      155.58      144.69      2.35 o
  -5   3   1      870.62      860.88     11.25 o
  -4   3   1        0.57        0.78      2.17 o
  -3   3   1     1830.58     1804.04     25.16 o
  -2   3   1      444.65      380.03      7.50 o
  -1   3   1     4013.28     3860.79     78.38 o
   0   3   1     1475.60     1414.47     36.11 o
   1   3   1      336.60      351.46      7.35 o
   2   3   1      133.41      124.48      2.66 o
   3   3   1      899.29      930.02      8.64 o
   4   3   1      400.03      461.95      3.21 o
   5   3   1      238.38      270.92      3.54 o
   6   3   1       39.62       33.97      1.88 o
   7   3   1        3.25        5.17      1.65 o
   8   3   1       35.14       38.95      2.01 o
   9   3   1      652.48      635.47     10.71 o
  10   3   1        3.47        8.93      2.11 o
  11   3   1       10.82       14.22      2.28 o
  12   3   1       44.07       42.53      2.30 o
  13   3   1       19.39       17.19      2.22 o
 -14   4   1        0.04        3.19      2.30 o
 -13   4   1        0.09        3.88      1.98 o
 -12   4   1        3.18        6.86      1.89 o
 -11   4   1        3.41        4.46      2.35 o
 -10   4   1       42.63       38.86      1.80 o
  -9   4   1      180.28      175.69      2.39 o
  -8   4   1       54.89       58.95      2.00 o
  -7   4   1      158.89      158.94      2.54 o
  -6   4   1       40.56       41.15      2.11 o
  -5   4   1      248.94      249.78      5.28 o
  -4   4   1       34.81       29.78      2.11 o
  -3   4   1       66.30       71.13      2.64 o
  -2   4   1     1066.99      978.43     20.89 o
  -1   4   1    10495.88     9994.56    257.51 o
   0   4   1    29091.28    26884.01   1009.12 o
   1   4   1     2243.28     2140.73     34.29 o
   2   4   1       33.66       38.42      2.47 o
   3   4   1       58.56       46.11      2.04 o
   4   4   1      429.87      437.87      4.29 o
   5   4   1     1220.49     1203.67     13.05 o
   6   4   1      312.74      305.76      2.36 o
   7   4   1      195.98      210.45      5.31 o
   8   4   1       86.85       84.84      1.73 o
   9   4   1       17.10       18.96      1.88 o
  10   4   1        8.32       10.74      1.74 o
  11   4   1       29.78       33.80      1.94 o
  12   4   1        3.17        4.82      1.81 o
  13   4   1        0.00        2.20      2.05 o
 -13   5   1        4.11        8.20      1.96 o
 -12   5   1       18.55       14.88      1.80 o
 -11   5   1       42.28       45.02      1.88 o
 -10   5   1      414.58      414.92      8.57 o
  -9   5   1        7.71       11.13      1.80 o
  -8   5   1       40.41       41.39      1.89 o
  -7   5   1      103.39      107.42      2.63 o
  -6   5   1        9.49        7.52      1.95 o
  -5   5   1      282.99      288.14      3.21 o
  -4   5   1     4291.65     4301.12     75.95 o
  -3   5   1      703.35      694.67     13.02 o
  -2   5   1      929.54      906.54     15.19 o
  -1   5   1    10033.63     9483.69    292.88 o
   0   5   1    12938.69    11887.20    378.72 o
   1   5   1     1451.47     1374.27     35.47 o
   2   5   1     3824.80     3655.62     59.98 o
   3   5   1      221.96      202.54      3.37 o
   4   5   1       51.61       59.71      1.95 o
   5   5   1      271.18      296.74      3.20 o
   6   5   1      379.55      405.05      5.30 o
   7   5   1        0.51        3.14      2.03 o
   8   5   1        4.09        7.03      1.79 o
   9   5   1      769.96      832.15      7.45 o
  10   5   1      215.29      222.13      2.84 o
  11   5   1       12.08       11.30      1.95 o
  12   5   1        5.04        4.29      1.95 o
  13   5   1       21.72       20.75      2.01 o
 -13   6   1       23.17       20.19      2.06 o
 -12   6   1        8.04        7.92      1.98 o
 -11   6   1       41.27       48.97      1.92 o
 -10   6   1       22.74       27.83      1.88 o
  -9   6   1      102.18      113.15      2.05 o
  -8   6   1       85.05       89.22      2.12 o
  -7   6   1       24.77       29.09      2.26 o
  -6   6   1       25.75       35.64      2.03 o
  -5   6   1      544.19      555.44     10.03 o
  -4   6   1      623.28      686.65     16.19 o
  -3   6   1      736.06      714.87     11.96 o
  -2   6   1      793.19      807.27     16.34 o
  -1   6   1       27.17       30.28      3.89 o
   0   6   1     5846.16     5179.61    173.62 o
   1   6   1     2494.20     2425.07     63.46 o
   2   6   1     2517.31     2427.48     39.79 o
   3   6   1     1308.90     1290.38     18.13 o
   4   6   1        9.12       15.11      1.98 o
   5   6   1        0.94        1.07      1.69 o
   6   6   1      389.07      386.72      4.57 o
   7   6   1       10.62        9.83      1.79 o
   8   6   1      295.19      296.87      4.99 o
   9   6   1        1.58        6.17      1.88 o
  10   6   1       12.64       14.57      1.84 o
  11   6   1        5.21        6.75      1.93 o
  12   6   1       28.51       30.11      2.04 o
  13   6   1        3.96        5.96      2.38 o
 -13   7   1        1.89        4.56      2.16 o
 -12   7   1       28.24       28.54      1.97 o
 -11   7   1       45.12       42.93      1.97 o
 -10   7   1      347.31      338.44      5.16 o
  -9   7   1       38.90       39.73      1.89 o
  -8   7   1       30.70       34.03      1.92 o
  -7   7   1       17.80       22.74      1.91 o
  -6   7   1        0.07        2.78      2.01 o
  -5   7   1        0.00        1.53      2.02 o
  -4   7   1      106.86      130.49      2.55 o
  -3   7   1       26.61       38.09      1.95 o
  -2   7   1      778.46      719.87     20.34 o
  -1   7   1       70.91       88.95      2.87 o
   0   7   1       46.99       39.73      2.95 o
   1   7   1       41.59       56.46      2.33 o
   2   7   1      880.75      846.55     20.63 o
   3   7   1       73.76       94.03      2.17 o
   4   7   1       75.72       80.42      2.04 o
   5   7   1       87.61       98.75      2.12 o
   6   7   1        2.41        4.62      1.99 o
   7   7   1        0.02        4.34      2.02 o
   8   7   1      372.40      348.62      5.95 o
   9   7   1       62.98       70.98      2.00 o
  10   7   1      125.12      120.56      2.27 o
  11   7   1       13.71       13.90      2.08 o
  12   7   1        0.46        2.73      2.04 o
  13   7   1        2.92        5.96      2.07 o
 -13   8   1        2.68        3.31      2.07 o
 -12   8   1        1.97        3.73      1.76 o
 -11   8   1        5.04        9.07      1.79 o
 -10   8   1       13.41       10.52      1.92 o
  -9   8   1      307.99      307.27      6.54 o
  -8   8   1      132.66      131.59      3.01 o
  -7   8   1       25.80       27.95      2.22 o
  -6   8   1        5.22        6.34      2.01 o
  -5   8   1      388.46      385.32      5.36 o
  -4   8   1       35.97       42.50      2.00 o
  -3   8   1      227.41      239.96      5.53 o
  -2   8   1      449.04      390.53     16.67 o
  -1   8   1     4617.90     4423.96    151.08 o
   0   8   1      407.66      390.42     18.90 o
   1   8   1      381.21      389.61     10.20 o
   2   8   1       34.12       32.88      2.33 o
   3   8   1       95.06      112.02      2.28 o
   4   8   1       97.97       95.16      2.07 o
   5   8   1       31.75       29.87      2.01 o
   6   8   1        0.38        2.12      1.74 o
   7   8   1       43.77       40.12      2.21 o
   8   8   1      216.94      229.07      3.17 o
   9   8   1        6.94       11.91      1.97 o
  10   8   1      316.94      308.35      7.03 o
  11   8   1        0.16        0.88      2.10 o
  12   8   1        0.00        2.66      1.98 o
 -12   9   1        1.51        3.68      1.90 o
 -11   9   1       26.22       26.80      1.97 o
 -10   9   1        2.32        3.35      1.85 o
  -9   9   1       80.94       71.44      2.03 o
  -8   9   1       10.70       14.90      1.77 o
  -7   9   1       86.08       92.66      2.39 o
  -6   9   1      126.70      127.05      2.53 o
  -5   9   1       68.77       67.36      2.13 o
  -4   9   1       67.61       70.47      2.02 o
  -3   9   1      243.04      231.18      4.75 o
  -2   9   1       56.42       43.81      2.49 o
  -1   9   1     1377.21     1285.62     42.61 o
   0   9   1     4713.98     4521.14    121.97 o
   1   9   1      924.08      971.04     27.24 o
   2   9   1        0.35        3.07      2.27 o
   3   9   1      549.62      559.19     14.28 o
   4   9   1       10.59        7.35      2.02 o
   5   9   1        0.00        5.98      1.88 o
   6   9   1        0.13        1.76      2.00 o
   7   9   1        0.02       -0.09      1.91 o
   8   9   1      215.80      202.64      4.50 o
   9   9   1      467.73      477.29      6.95 o
  10   9   1      136.53      142.91      6.52 o
  11   9   1       60.50       55.56      2.43 o
  12   9   1       25.83       25.00      2.06 o
 -12  10   1        0.32        1.97      2.02 o
 -11  10   1       15.71       24.29      1.99 o
 -10  10   1       16.16       20.66      2.24 o
  -9  10   1       69.68       74.13      2.26 o
  -8  10   1        2.39        2.76      1.83 o
  -7  10   1        1.90        7.73      1.84 o
  -6  10   1       14.32       11.18      2.25 o
  -5  10   1       10.35       12.79      2.03 o
  -4  10   1      250.19      274.17      7.66 o
  -3  10   1       22.64       19.41      2.04 o
  -2  10   1       40.45       41.36      2.22 o
  -1  10   1      832.03      817.16     26.05 o
   0  10   1       32.84       32.80      2.26 o
   1  10   1     1311.26     1289.88     40.92 o
   2  10   1        2.21        3.59      2.14 o
   3  10   1      291.80      273.52      7.18 o
   4  10   1      119.62      116.28      2.69 o
   5  10   1      146.38      157.00      3.67 o
   6  10   1       39.57       39.50      2.19 o
   7  10   1       27.31       29.42      2.15 o
   8  10   1      121.72      123.93      4.84 o
   9  10   1        7.74        7.39      1.88 o
  10  10   1       28.87       25.95      2.11 o
  11  10   1       10.52        9.64      1.94 o
 -11  11   1       23.42       21.10      2.04 o
 -10  11   1       71.42       75.15      2.42 o
  -9  11   1        4.01        3.77      2.01 o
  -8  11   1      113.47      102.24      2.84 o
  -7  11   1      468.31      484.49      7.93 o
  -6  11   1       70.69       74.70      3.52 o
  -5  11   1      123.45      115.64      2.32 o
  -4  11   1       59.52       52.72      2.61 o
  -3  11   1      219.18      218.92      7.65 o
  -2  11   1      221.41      212.81      7.90 o
  -1  11   1      259.97      285.61      7.31 o
   0  11   1     1453.96     1466.65     37.68 o
   1  11   1      145.52      150.65      4.11 o
   2  11   1       24.86       29.40      2.17 o
   3  11   1      200.81      199.06      7.77 o
   4  11   1      819.88      786.58     21.73 o
   5  11   1        6.32       10.22      2.30 o
   6  11   1      116.95      103.89      2.55 o
   7  11   1       10.92        7.33      2.21 o
   8  11   1        0.61       -0.24      1.91 o
   9  11   1       69.29       75.80      2.44 o
  10  11   1        4.88        6.81      2.20 o
  11  11   1        1.86        3.77      2.00 o
 -11  12   1        4.47        6.70      2.12 o
 -10  12   1        7.69        9.48      1.94 o
  -9  12   1       36.95       45.51      2.14 o
  -8  12   1      166.22      173.14      3.05 o
  -7  12   1       26.39       27.26      2.13 o
  -6  12   1      257.69      267.83      6.55 o
  -5  12   1      526.81      524.97     16.87 o
  -4  12   1        0.17        1.39      2.12 o
  -3  12   1       56.25       49.23      2.13 o
  -2  12   1       56.36       56.64      2.46 o
  -1  12   1      152.82      156.17      4.62 o
   0  12   1       62.94       60.82      2.28 o
   1  12   1     1242.60     1179.14     35.32 o
   2  12   1       33.05       37.14      2.29 o
   3  12   1       40.28       40.75      2.30 o
   4  12   1      282.78      275.43      7.22 o
   5  12   1      140.99      145.22      5.18 o
   6  12   1        0.62        6.44      2.55 o
   7  12   1       71.44       71.88      2.97 o
   8  12   1       39.31       41.38      2.44 o
   9  12   1       10.68        9.98      2.19 o
  10  12   1       12.03       11.34      2.59 o
 -10  13   1        5.26        3.80      2.25 o
  -9  13   1       25.34       23.41      2.12 o
  -8  13   1        8.21        8.32      2.12 o
  -7  13   1        2.76        3.35      2.08 o
  -6  13   1      103.57       99.12      4.42 o
  -5  13   1        2.05        2.56      2.30 o
  -4  13   1      160.74      143.84      3.96 o
  -3  13   1       36.34       37.38      2.41 o
  -2  13   1       15.96       14.12      2.35 o
  -1  13   1      672.13      672.22     21.02 o
   0  13   1       13.04        9.46      2.13 o
   1  13   1      263.89      275.74      6.38 o
   2  13   1        0.51        1.18      2.06 o
   3  13   1      464.53      445.85     15.66 o
   4  13   1      187.40      185.62      6.34 o
   5  13   1      198.57      209.85      8.18 o
   6  13   1       15.13       17.41      2.49 o
   7  13   1       22.21       26.67      2.45 o
   8  13   1      203.25      203.50      8.08 o
   9  13   1        1.86        1.90      2.49 o
  10  13   1       88.91       77.90      2.87 o
  -9  14   1       11.92        8.20      2.26 o
  -8  14   1       20.63       23.85      2.82 o
  -7  14   1        9.60       11.07      2.58 o
  -6  14   1        9.69        9.10      2.11 o
  -5  14   1       80.84       74.27      3.32 o
  -4  14   1        7.83        7.98      2.49 o
  -3  14   1       11.59       12.54      2.59 o
  -2  14   1       32.79       30.93      2.20 o
  -1  14   1      115.78      108.06      2.38 o
   0  14   1        4.58        4.52      2.11 o
   1  14   1      236.75      243.35      5.65 o
   2  14   1        1.70        2.91      2.08 o
   3  14   1      132.52      129.24      2.72 o
   4  14   1        7.31       10.47      2.37 o
   5  14   1       60.44       59.99      2.66 o
   6  14   1      229.81      213.40      7.77 o
   7  14   1        0.09        2.06      2.48 o
   8  14   1       92.09       88.79      3.68 o
   9  14   1       10.61       10.54      2.83 o
  -9  15   1        5.16        6.38      2.68 o
  -8  15   1       16.44       16.96      3.02 o
  -7  15   1        4.49        5.67      2.61 o
  -6  15   1        0.00        0.50      2.34 o
  -5  15   1        5.12        8.86      2.45 o
  -4  15   1        7.95        9.72      2.37 o
  -3  15   1       19.84       19.83      2.24 o
  -2  15   1       19.76       21.78      2.07 o
  -1  15   1       40.38       33.07      2.22 o
   0  15   1      382.42      395.53      7.48 o
   1  15   1      112.23      104.45      3.14 o
   2  15   1        2.52        3.77      2.39 o
   3  15   1        9.67       12.48      2.29 o
   4  15   1       10.77       13.57      2.20 o
   5  15   1       10.99       14.85      2.31 o
   6  15   1        4.11        6.00      2.46 o
   7  15   1        2.91        4.94      2.94 o
   8  15   1       43.96       40.34      2.92 o
  -8  16   1        0.17       -2.72      3.09 o
  -7  16   1        1.67        3.68      2.76 o
  -6  16   1       18.22       20.23      2.69 o
  -5  16   1        5.22        8.12      2.40 o
  -4  16   1        0.64        1.66      2.29 o
  -3  16   1       57.47       53.15      2.38 o
  -2  16   1      203.18      200.18      6.69 o
  -1  16   1        2.42        6.14      2.22 o
   0  16   1      110.11      107.98      3.05 o
   1  16   1      206.34      190.48      3.34 o
   2  16   1       11.25        9.36      1.98 o
   3  16   1        1.15        2.36      2.31 o
   4  16   1       16.02       18.52      2.41 o
   5  16   1        3.46        5.55      2.79 o
   6  16   1       57.21       59.35      3.05 o
   7  16   1        1.75        1.22      2.76 o
  -6  17   1        7.36        9.67      2.55 o
  -5  17   1        4.18        4.83      2.38 o
  -4  17   1        2.83        5.97      2.32 o
  -3  17   1       16.76       18.70      2.53 o
  -2  17   1      108.29      103.55      2.50 o
  -1  17   1        2.16        1.65      2.12 o
   0  17   1        2.17        2.97      2.20 o
   1  17   1        8.57        6.04      2.06 o
   2  17   1        0.53        2.74      2.05 o
   3  17   1       27.14       25.05      2.41 o
   4  17   1        0.00        1.38      2.41 o
   5  17   1       25.54       23.93      2.51 o
   6  17   1        0.35        2.76      2.69 o
  -5  18   1        5.07        6.48      2.69 o
  -4  18   1       33.02       30.12      2.47 o
  -3  18   1        0.01        1.13      2.21 o
  -2  18   1       21.77       19.71      2.33 o
  -1  18   1       45.28       40.94      2.29 o
   0  18   1        4.68        4.14      2.19 o
   1  18   1       44.38       42.63      2.51 o
   2  18   1        0.30        0.63      2.28 o
   3  18   1        0.45        5.48      2.53 o
   4  18   1        0.86        1.39      2.94 o
  -2  19   1       15.95       16.26      2.31 o
  -1  19   1       21.31       20.04      2.54 o
   0  19   1       15.24       15.85      2.47 o
   1  19   1        7.85        7.87      2.28 o
 -14   0   2       10.00       16.15      3.57 o
 -13   0   2       14.59        8.26      2.71 o
 -12   0   2       11.55        8.21      2.90 o
 -11   0   2      310.89      304.50      9.93 o
 -10   0   2      461.82      481.55      6.32 o
  -9   0   2     2217.89     2093.26     29.75 o
  -8   0   2     1003.85      937.12     15.04 o
  -7   0   2     1138.07     1119.59     21.56 o
  -6   0   2      135.25      164.02      3.20 o
  -5   0   2     1791.03     1960.88     20.75 o
  -4   0   2     5196.95     5241.42     64.37 o
  -3   0   2      674.93      683.60      6.25 o
  -2   0   2    11305.80    11949.53    289.81 o
  -1   0   2      103.53      143.86      4.80 o
   0   0   2      231.59      302.90      8.49 o
   1   0   2     8393.97     8776.85     44.73 o
   2   0   2     4902.00     4979.05     19.76 o
   3   0   2        0.63        6.13      4.16 o
   4   0   2     3335.62     3445.28     32.08 o
   5   0   2      645.98      734.62      5.16 o
   6   0   2       63.72       71.66      2.58 o
   7   0   2      350.91      325.02      3.61 o
   8   0   2       92.00       90.85      3.87 o
   9   0   2     3806.66     3721.23     50.35 o
  10   0   2        4.61        8.27      2.79 o
  11   0   2       96.62       95.39      3.46 o
  12   0   2       79.20       85.15      4.39 o
  13   0   2        1.53        3.92      3.49 o
 -14   1   2       13.89       20.64      2.42 o
 -13   1   2        4.47        6.30      2.13 o
 -12   1   2      167.14      148.26      3.63 o
 -11   1   2      293.77      299.21      3.66 o
 -10   1   2      122.74      133.65      2.68 o
  -9   1   2       24.91       27.72      2.23 o
  -8   1   2        7.95       14.90      1.78 o
  -7   1   2      127.45      147.15      2.16 o
  -6   1   2      376.70      431.53      3.89 o
  -5   1   2      332.09      364.36      3.52 o
  -4   1   2      626.16      588.48      7.05 o
  -3   1   2      196.68      176.70      3.13 o
  -2   1   2    11121.81    11285.94    140.55 o
  -1   1   2     3685.56     3558.02     92.50 o
   0   1   2     1283.84     1355.42     16.71 o
   1   1   2     2770.99     2892.17     22.97 o
   2   1   2      401.07      378.85      4.25 o
   3   1   2      175.50      201.90      3.00 o
   4   1   2       55.29       59.97      2.29 o
   5   1   2      188.48      175.37      2.45 o
   6   1   2       63.15       71.23      2.07 o
   7   1   2        7.69        6.73      1.74 o
   8   1   2        3.02        2.69      1.76 o
   9   1   2      504.66      506.61      3.78 o
  10   1   2      101.81       94.03      2.33 o
  11   1   2        8.88        8.76      1.78 o
  12   1   2        2.50        3.63      2.12 o
  13   1   2        2.12        5.97      2.07 o
 -14   2   2        1.87        6.70      2.12 o
 -13   2   2        2.69        4.73      1.96 o
 -12   2   2       22.99       26.03      2.24 o
 -11   2   2       79.11       86.00      2.62 o
 -10   2   2       95.14       90.40      2.39 o
  -9   2   2       10.03        9.01      1.88 o
  -8   2   2        2.09        4.30      1.89 o
  -7   2   2       72.58       77.71      2.22 o
  -6   2   2       24.85       29.13      2.03 o
  -5   2   2     2260.68     2382.55     28.54 o
  -4   2   2       92.90      101.19      2.53 o
  -3   2   2     1924.41     1899.82     25.22 o
  -2   2   2     7239.58     7140.49    114.69 o
  -1   2   2      504.65      449.96      9.79 o
   0   2   2      216.04      199.63      4.53 o
   1   2   2      428.87      391.10      5.02 o
   2   2   2     3807.69     3739.25     28.62 o
   3   2   2      335.72      349.11      3.16 o
   4   2   2      760.21      794.50      6.54 o
   5   2   2     1234.46     1172.61     13.96 o
   6   2   2      109.40      117.96      2.48 o
   7   2   2       13.07        9.27      2.01 o
   8   2   2      599.55      623.07      4.61 o
   9   2   2      298.64      271.29      4.72 o
  10   2   2       50.12       58.19      2.18 o
  11   2   2        0.55        1.06      1.79 o
  12   2   2       16.53       17.33      1.77 o
  13   2   2        8.90        9.58      2.32 o
 -14   3   2        8.49       12.85      2.37 o
 -13   3   2        2.07        2.31      2.00 o
 -12   3   2        1.65        4.22      2.06 o
 -11   3   2       15.78       17.74      2.53 o
 -10   3   2        5.67       11.19      2.17 o
  -9   3   2        6.47        8.86      1.93 o
  -8   3   2        7.19        8.11      1.90 o
  -7   3   2      665.98      709.00      7.97 o
  -6   3   2      295.28      347.23      3.23 o
  -5   3   2     5391.64     5664.90     67.42 o
  -4   3   2      591.20      630.63     11.06 o
  -3   3   2        0.02        3.21      2.70 o
  -2   3   2    14605.26    14037.84    359.66 o
  -1   3   2    15825.80    15777.04    386.09 o
   0   3   2    11332.74    11533.44    140.22 o
   1   3   2        9.90       11.18      3.49 o
   2   3   2     2727.54     2711.32     24.51 o
   3   3   2     1638.32     1771.24     18.36 o
   4   3   2       64.14       59.07      1.82 o
   5   3   2      228.05      271.44      2.57 o
   6   3   2       77.28       82.79      2.34 o
   7   3   2      254.48      270.52      5.26 o
   8   3   2      230.47      211.00      4.65 o
   9   3   2     1262.65     1228.26     15.45 o
  10   3   2      116.98      106.23      3.73 o
  11   3   2        9.61       11.35      2.20 o
  12   3   2        0.98        4.19      1.72 o
  13   3   2        2.12        4.08      1.86 o
 -14   4   2        1.65        3.43      2.40 o
 -13   4   2       11.90       14.58      2.35 o
 -12   4   2        5.54        6.53      2.03 o
 -11   4   2        2.01        6.79      1.92 o
 -10   4   2        3.89        3.79      1.75 o
  -9   4   2       17.04       17.38      2.02 o
  -8   4   2        0.03        2.44      1.94 o
  -7   4   2       89.75       82.04      2.07 o
  -6   4   2      216.00      258.97      3.13 o
  -5   4   2      283.83      258.98      5.93 o
  -4   4   2     2758.35     2887.75     62.36 o
  -3   4   2      111.39      106.01      2.81 o
  -2   4   2      511.38      478.75     10.52 o
  -1   4   2     7899.17     7685.48    182.38 o
   0   4   2     2246.12     2055.21     53.71 o
   1   4   2     4087.03     3965.47     58.10 o
   2   4   2      946.31      995.74      9.75 o
   3   4   2       13.10       18.24      1.55 o
   4   4   2     1333.11     1418.45     11.97 o
   5   4   2       11.42        9.10      1.64 o
   6   4   2       24.05       24.99      1.87 o
   7   4   2       25.10       20.61      2.03 o
   8   4   2     1471.12     1410.39     16.61 o
   9   4   2      117.13      111.94      2.38 o
  10   4   2        7.11        6.97      1.75 o
  11   4   2       26.48       27.59      1.90 o
  12   4   2        0.01        1.30      1.97 o
  13   4   2        0.01        4.69      2.20 o
 -14   5   2        6.36       10.55      2.32 o
 -13   5   2        0.01        3.88      2.05 o
 -12   5   2       17.65       19.80      2.04 o
 -11   5   2       11.44       13.13      1.77 o
 -10   5   2       88.08       82.76      2.11 o
  -9   5   2        1.13        1.44      1.83 o
  -8   5   2       52.30       46.08      1.72 o
  -7   5   2      193.33      196.32      2.82 o
  -6   5   2       84.19       93.41      2.49 o
  -5   5   2      259.50      254.84      4.67 o
  -4   5   2      737.46      749.55     17.58 o
  -3   5   2      209.10      208.05      4.64 o
  -2   5   2      858.83      804.20     15.75 o
  -1   5   2     4484.28     4340.73    118.95 o
   0   5   2      816.07      763.95     20.44 o
   1   5   2       14.03       19.48      2.54 o
   2   5   2        8.11       10.66      2.45 o
   3   5   2       43.72       49.60      1.82 o
   4   5   2       85.65       85.68      2.06 o
   5   5   2       75.31       72.11      1.96 o
   6   5   2      763.51      806.60     11.86 o
   7   5   2       85.32       72.19      1.81 o
   8   5   2      107.54      111.87      2.95 o
   9   5   2        9.58       10.15      1.82 o
  10   5   2        0.14        5.23      1.86 o
  11   5   2       25.55       25.81      1.93 o
  12   5   2       17.55       18.69      2.16 o
  13   5   2        2.17        2.99      2.03 o
 -13   6   2        8.88       13.98      2.34 o
 -12   6   2        1.22        4.04      1.56 o
 -11   6   2       51.67       51.57      2.20 o
 -10   6   2       40.50       39.48      1.68 o
  -9   6   2      110.64      105.62      2.53 o
  -8   6   2       23.88       33.25      1.80 o
  -7   6   2       58.37       56.52      1.97 o
  -6   6   2      134.02      132.38      4.14 o
  -5   6   2     2528.32     2564.47     52.98 o
  -4   6   2      179.47      192.29      3.60 o
  -3   6   2        8.12        7.10      1.95 o
  -2   6   2      669.71      673.00     14.49 o
  -1   6   2      143.83      141.48      4.01 o
   0   6   2        5.58        4.80      3.20 o
   1   6   2      222.60      207.79      4.37 o
   2   6   2      859.77      769.15     18.03 o
   3   6   2      339.94      324.31      5.89 o
   4   6   2      148.41      174.68      2.56 o
   5   6   2        4.66        4.87      1.88 o
   6   6   2       46.56       47.18      2.05 o
   7   6   2      107.80      103.48      2.20 o
   8   6   2       10.91       14.73      2.01 o
   9   6   2     1010.66      993.05     10.88 o
  10   6   2        2.72        5.55      1.88 o
  11   6   2        4.22        6.30      1.83 o
  12   6   2       40.15       42.48      2.12 o
  13   6   2       15.06       15.71      2.07 o
 -13   7   2        9.15        8.16      1.78 o
 -12   7   2        0.32        1.53      1.93 o
 -11   7   2        6.97       12.94      1.86 o
 -10   7   2        0.01       -0.84      1.67 o
  -9   7   2       12.99       13.46      2.01 o
  -8   7   2        0.02        1.06      1.61 o
  -7   7   2      183.68      183.69      3.73 o
  -6   7   2      730.84      781.79     18.31 o
  -5   7   2        0.02        2.30      2.08 o
  -4   7   2       14.50       14.51      1.96 o
  -3   7   2        3.42        5.56      1.86 o
  -2   7   2      247.88      214.25      5.02 o
  -1   7   2      487.47      546.97     18.21 o
   0   7   2     3601.12     3503.77    132.47 o
   1   7   2      355.88      391.62      8.38 o
   2   7   2      602.68      680.25     15.63 o
   3   7   2      483.87      453.61      8.60 o
   4   7   2      151.66      131.46      2.29 o
   5   7   2        2.71        6.09      1.68 o
   6   7   2      158.31      167.91      4.05 o
   7   7   2      284.74      307.49      4.15 o
   8   7   2      206.16      214.65      3.95 o
   9   7   2       82.88       90.70      2.16 o
  10   7   2        0.66        3.81      2.01 o
  11   7   2       31.52       30.98      1.85 o
  12   7   2        0.33        0.72      2.03 o
 -13   8   2        5.72        5.72      2.01 o
 -12   8   2       14.12       12.72      1.91 o
 -11   8   2       21.20       20.05      1.88 o
 -10   8   2       62.92       59.15      2.38 o
  -9   8   2      241.32      217.96      4.48 o
  -8   8   2       12.64       16.87      1.95 o
  -7   8   2       43.49       50.56      2.10 o
  -6   8   2      157.45      145.35      3.49 o
  -5   8   2       39.44       32.91      2.14 o
  -4   8   2      230.44      244.89      2.85 o
  -3   8   2       43.16       44.95      2.25 o
  -2   8   2     1293.76     1282.97     41.13 o
  -1   8   2     1407.56     1471.05     44.26 o
   0   8   2     1683.47     1605.06     51.47 o
   1   8   2       71.61       58.61      2.37 o
   2   8   2       15.18       11.73      2.09 o
   3   8   2       32.69       32.08      2.16 o
   4   8   2       31.49       30.80      1.98 o
   5   8   2       83.13       83.44      2.73 o
   6   8   2        3.20        6.31      2.00 o
   7   8   2        2.60        7.45      1.88 o
   8   8   2      282.45      285.41      5.57 o
   9   8   2       16.86       14.19      2.23 o
  10   8   2        0.00       -1.53      2.25 o
  11   8   2        0.64        1.33      1.87 o
  12   8   2       19.18       19.04      2.28 o
 -12   9   2        2.37        4.50      1.98 o
 -11   9   2       42.45       41.67      2.25 o
 -10   9   2       22.02       25.94      1.84 o
  -9   9   2      112.72      104.46      4.28 o
  -8   9   2        2.78        5.58      2.01 o
  -7   9   2        1.07        2.98      1.85 o
  -6   9   2       41.16       37.10      2.03 o
  -5   9   2       25.14       20.92      2.17 o
  -4   9   2      131.44      128.20      2.29 o
  -3   9   2      121.75      125.51      2.95 o
  -2   9   2      106.55       99.62      3.46 o
  -1   9   2      227.17      215.37      7.74 o
   0   9   2     2218.59     2131.42     70.33 o
   1   9   2      372.47      425.99     10.31 o
   2   9   2        0.01        1.77      1.99 o
   3   9   2      247.01      261.19      6.45 o
   4   9   2        0.81        0.50      2.01 o
   5   9   2        5.02        5.45      2.15 o
   6   9   2       72.02       63.02      2.13 o
   7   9   2      105.06      102.82      2.74 o
   8   9   2      328.61      335.61      9.75 o
   9   9   2       12.65       20.01      1.89 o
  10   9   2       18.20       18.44      2.08 o
  11   9   2        3.12        4.56      2.18 o
  12   9   2       12.31       14.27      2.32 o
 -12  10   2        0.00        1.79      1.98 o
 -11  10   2        7.25        9.06      1.94 o
 -10  10   2       37.51       35.51      1.91 o
  -9  10   2       42.89       44.94      2.10 o
  -8  10   2      229.45      228.34      4.73 o
  -7  10   2      158.16      161.63      3.47 o
  -6  10   2      170.38      168.61      2.52 o
  -5  10   2      130.93      129.44      3.51 o
  -4  10   2        6.65        7.60      2.07 o
  -3  10   2      651.20      651.99     19.01 o
  -2  10   2      817.62      785.70     22.50 o
  -1  10   2      926.93      896.65     24.02 o
   0  10   2       18.44       21.05      2.04 o
   1  10   2      137.47      146.37      3.70 o
   2  10   2       89.18       86.18      2.29 o
   3  10   2      173.51      177.40      2.66 o
   4  10   2      441.23      430.98     10.09 o
   5  10   2      303.15      289.17      5.36 o
   6  10   2        6.92        6.93      2.32 o
   7  10   2        7.61        7.77      2.17 o
   8  10   2        6.58        8.15      2.05 o
   9  10   2       95.86      114.16      3.32 o
  10  10   2        0.00        0.47      2.27 o
  11  10   2       11.83       12.46      2.41 o
 -12  11   2        3.44        1.44      2.22 o
 -11  11   2       20.76       18.96      1.95 o
 -10  11   2        0.31        2.67      1.91 o
  -9  11   2      192.21      205.43      5.29 o
  -8  11   2       30.79       24.80      2.00 o
  -7  11   2      157.86      163.10      4.78 o
  -6  11   2        1.73        4.11      2.25 o
  -5  11   2       27.44       22.76      2.22 o
  -4  11   2       84.29       91.47      3.43 o
  -3  11   2       26.81       31.34      2.62 o
  -2  11   2       29.80       38.76      2.58 o
  -1  11   2      531.57      526.55     16.49 o
   0  11   2        0.95        2.16      1.84 o
   1  11   2       37.68       37.92      2.53 o
   2  11   2        4.34        7.02      2.12 o
   3  11   2       84.09       80.34      2.49 o
   4  11   2      268.05      268.54      9.55 o
   5  11   2      379.20      368.63     10.21 o
   6  11   2       78.18       69.60      3.36 o
   7  11   2       20.20       21.61      2.52 o
   8  11   2        3.72        3.77      1.88 o
   9  11   2        2.34        6.02      2.20 o
  10  11   2       56.39       61.45      3.55 o
  11  11   2        0.58       -2.01      2.53 o
 -11  12   2       15.43       10.96      1.90 o
 -10  12   2        0.28        0.70      1.99 o
  -9  12   2       11.20       13.74      2.12 o
  -8  12   2        0.08        3.44      2.06 o
  -7  12   2       34.06       37.77      2.31 o
  -6  12   2      487.46      470.18     11.05 o
  -5  12   2      138.41      133.44      2.99 o
  -4  12   2       56.41       54.11      2.48 o
  -3  12   2        5.89        7.48      2.30 o
  -2  12   2      586.10      580.58     16.03 o
  -1  12   2      323.16      314.74      8.83 o
   0  12   2        0.73        3.48      1.99 o
   1  12   2       71.97       76.82      3.47 o
   2  12   2        1.35        3.01      2.31 o
   3  12   2       32.87       35.87      2.60 o
   4  12   2      586.88      584.26     17.20 o
   5  12   2      178.58      176.86      4.67 o
   6  12   2       26.56       28.09      2.79 o
   7  12   2       28.49       27.59      2.21 o
   8  12   2        3.62        7.71      2.34 o
   9  12   2        0.81        4.14      2.44 o
  10  12   2       14.14       18.79      2.68 o
 -10  13   2       12.34        8.53      2.12 o
  -9  13   2        3.76        7.57      2.08 o
  -8  13   2       80.28       90.54      3.10 o
  -7  13   2       45.13       43.40      2.40 o
  -6  13   2        6.84        9.18      2.73 o
  -5  13   2      359.46      383.34     11.42 o
  -4  13   2      454.54      423.96     15.81 o
  -3  13   2       43.08       41.51      2.65 o
  -2  13   2      431.43      422.87     13.73 o
  -1  13   2       79.24       71.73      3.31 o
   0  13   2      546.45      523.29     10.33 o
   1  13   2       36.13       36.87      1.94 o
   2  13   2       77.84       76.94      2.48 o
   3  13   2       12.72       16.43      2.53 o
   4  13   2        2.45        3.07      2.32 o
   5  13   2       18.39       22.45      2.63 o
   6  13   2      284.38      286.55      6.53 o
   7  13   2       13.04       14.80      2.37 o
   8  13   2        8.90        8.62      2.50 o
   9  13   2        6.56        6.81      2.53 o
 -10  14   2       11.83       11.37      2.08 o
  -9  14   2        9.45        8.15      2.29 o
  -8  14   2        1.93        3.27      2.38 o
  -7  14   2        0.89        4.89      2.51 o
  -6  14   2        9.24        7.40      2.79 o
  -5  14   2        8.88       10.54      2.34 o
  -4  14   2        1.44        2.71      2.26 o
  -3  14   2      152.28      152.13      5.41 o
  -2  14   2       21.24       20.60      1.97 o
  -1  14   2      117.84      133.66      2.34 o
   0  14   2       88.01       98.59      2.38 o
   1  14   2      305.43      327.20      4.13 o
   2  14   2      133.66      134.29      3.53 o
   3  14   2      225.25      210.93      9.82 o
   4  14   2       53.89       53.43      3.15 o
   5  14   2      101.65      110.67      5.74 o
   6  14   2      124.99      116.21      7.83 o
   7  14   2       15.60       17.75      2.83 o
   8  14   2       13.08       12.85      3.09 o
   9  14   2       16.91       19.13      2.50 o
  -9  15   2        0.07        2.37      2.66 o
  -8  15   2       22.72       21.28      2.66 o
  -7  15   2       30.16       29.25      2.52 o
  -6  15   2       30.50       30.11      2.76 o
  -5  15   2       19.38       23.64      2.58 o
  -4  15   2       16.91       19.68      2.55 o
  -3  15   2       74.66       75.41      2.50 o
  -2  15   2      172.23      178.27      4.25 o
  -1  15   2      133.45      123.74      2.52 o
   0  15   2       31.84       29.93      2.10 o
   1  15   2       15.33       14.19      1.93 o
   2  15   2        0.48        2.76      2.15 o
   3  15   2       13.78       13.68      2.34 o
   4  15   2       10.77       10.24      2.41 o
   5  15   2        9.29       13.27      2.72 o
   6  15   2       11.17       12.87      2.53 o
   7  15   2       55.93       46.42      2.76 o
   8  15   2        5.56        4.78      2.69 o
  -8  16   2        1.63        5.66      3.01 o
  -7  16   2        0.21       -0.45      2.56 o
  -6  16   2        0.09        4.09      2.69 o
  -5  16   2        1.45        0.66      2.22 o
  -4  16   2       29.93       27.71      2.47 o
  -3  16   2        6.23        5.09      2.41 o
  -2  16   2       58.95       62.33      2.23 o
  -1  16   2       72.12       76.11      2.30 o
   0  16   2       12.79       10.88      1.99 o
   1  16   2        0.54        3.89      2.07 o
   2  16   2        0.05        0.59      2.16 o
   3  16   2        0.61        1.59      2.70 o
   4  16   2       20.68       25.34      2.38 o
   5  16   2       25.21       27.21      2.27 o
   6  16   2        0.09        6.27      3.14 o
   7  16   2       28.40       27.70      3.27 o
  -6  17   2        3.85        2.90      2.73 o
  -5  17   2        0.87        2.60      2.47 o
  -4  17   2       30.81       35.64      2.56 o
  -3  17   2       10.21       10.13      2.27 o
  -2  17   2       23.38       23.33      2.28 o
  -1  17   2       31.13       31.90      2.00 o
   0  17   2       78.14       65.11      2.48 o
   1  17   2       44.26       44.66      2.37 o
   2  17   2        4.43        5.68      2.45 o
   3  17   2        6.91        5.58      2.37 o
   4  17   2       32.28       33.88      2.75 o
   5  17   2       19.88       22.84      2.85 o
   6  17   2       20.17       19.83      3.05 o
  -5  18   2        0.30        1.73      2.49 o
  -4  18   2        2.10        4.70      2.33 o
  -3  18   2        9.57       12.66      2.26 o
  -2  18   2       28.00       25.16      2.30 o
  -1  18   2        9.93       10.10      2.08 o
   0  18   2       15.15       18.85      2.42 o
   1  18   2        2.14        4.47      2.44 o
   2  18   2        1.98        6.26      2.36 o
   3  18   2        1.53        3.85      2.29 o
   4  18   2       46.88       45.92      4.01 o
  -2  19   2        6.29        5.28      2.46 o
  -1  19   2        6.29        7.37      2.19 o
   0  19   2       17.64       16.46      2.41 o
   1  19   2        0.00       -0.07      2.45 o
 -14   1   3        2.06        5.50      2.14 o
 -13   1   3        9.48       10.31      1.92 o
 -12   1   3        1.24        3.54      2.08 o
 -11   1   3       16.87       15.99      1.98 o
 -10   1   3      360.81      324.10      2.89 o
  -9   1   3        3.83        6.07      1.86 o
  -8   1   3       31.60       27.10      1.83 o
  -7   1   3      372.05      353.08      4.74 o
  -6   1   3        9.01        8.40      1.82 o
  -5   1   3     1198.81     1176.67     15.48 o
  -4   1   3     2380.20     2316.64     37.61 o
  -3   1   3        0.34        2.46      2.73 o
  -2   1   3     8192.60     7652.30    191.11 o
  -1   1   3    18133.33    19048.78    222.20 o
   0   1   3     6049.87     6213.47     54.12 o
   1   1   3     6015.91     6266.12     62.75 o
   2   1   3      381.37      375.26      4.83 o
   3   1   3        0.30        4.00      1.94 o
   4   1   3     2922.20     2933.34      9.10 o
   5   1   3      396.44      463.65      3.25 o
   6   1   3        1.71        4.67      1.82 o
   7   1   3      115.44      118.69      2.14 o
   8   1   3      628.29      568.92      4.75 o
   9   1   3      310.02      323.31      2.86 o
  10   1   3       20.94       28.05      2.10 o
  11   1   3       30.09       36.35      2.18 o
  12   1   3        2.57        2.05      1.82 o
  13   1   3        1.54        6.82      2.22 o
 -14   2   3       17.52       27.13      2.16 o
 -13   2   3       22.15       21.79      2.26 o
 -12   2   3       12.67       13.15      1.88 o
 -11   2   3       57.11       51.73      2.21 o
 -10   2   3        1.11        3.13      1.94 o
  -9   2   3       42.48       35.72      2.32 o
  -8   2   3       65.04       65.07      2.33 o
  -7   2   3        5.96       12.13      2.02 o
  -6   2   3     1310.00     1295.78     17.55 o
  -5   2   3     7038.21     7111.73    127.29 o
  -4   2   3      330.39      309.39      5.18 o
  -3   2   3     1673.65     1549.69     25.96 o
  -2   2   3      135.53      108.87      3.44 o
  -1   2   3     9031.23     9225.44    170.26 o
   0   2   3    25864.08    27083.38    353.02 o
   1   2   3     2192.00     2246.95     14.76 o
   2   2   3       64.00       52.74      3.27 o
   3   2   3      197.58      197.36      2.82 o
   4   2   3     4599.09     4901.38     28.30 o
   5   2   3      900.62      912.49      7.25 o
   6   2   3        3.24        4.95      2.08 o
   7   2   3      127.98      133.69      2.80 o
   8   2   3      334.90      330.33      3.23 o
   9   2   3       65.51       70.25      3.12 o
  10   2   3      264.83      246.59      3.84 o
  11   2   3       14.42       15.82      1.84 o
  12   2   3        3.71        1.74      1.86 o
  13   2   3       25.89       26.41      1.93 o
 -14   3   3        0.21        4.70      2.42 o
 -13   3   3        8.87        9.79      2.14 o
 -12   3   3        2.18        1.74      2.03 o
 -11   3   3        7.30        8.26      1.82 o
 -10   3   3      130.77      140.04      2.34 o
  -9   3   3       63.82       71.34      2.21 o
  -8   3   3       61.53       58.64      2.04 o
  -7   3   3      102.52       85.75      2.21 o
  -6   3   3     1144.98     1192.22     15.13 o
  -5   3   3     2506.60     2561.40     52.42 o
  -4   3   3     1232.06     1233.56     22.03 o
  -3   3   3     3391.38     3197.56     52.52 o
  -2   3   3    18148.42    17618.69    356.06 o
  -1   3   3      466.73      454.87     10.20 o
   0   3   3     1770.40     1787.97     15.83 o
   1   3   3     2178.14     2227.60     21.22 o
   2   3   3      552.37      541.91      6.38 o
   3   3   3      267.05      304.93      3.82 o
   4   3   3     1535.19     1646.31     12.27 o
   5   3   3       61.81       62.63      2.21 o
   6   3   3      145.91      151.15      2.57 o
   7   3   3       54.41       61.50      2.18 o
   8   3   3      257.90      253.70      3.52 o
   9   3   3       17.70       23.86      1.97 o
  10   3   3      271.20      253.14      2.73 o
  11   3   3       24.62       24.17      1.96 o
  12   3   3        0.60        3.44      1.81 o
  13   3   3        0.30        1.57      2.16 o
 -14   4   3        1.54        0.56      2.29 o
 -13   4   3        0.38        3.26      2.01 o
 -12   4   3        0.15        3.98      1.92 o
 -11   4   3        0.59        1.65      1.71 o
 -10   4   3       23.87       22.10      2.05 o
  -9   4   3      145.04      150.04      3.84 o
  -8   4   3        4.04        9.09      1.83 o
  -7   4   3       18.88       22.06      1.85 o
  -6   4   3      389.73      361.15      8.12 o
  -5   4   3      580.37      604.41     12.23 o
  -4   4   3       46.09       46.04      2.16 o
  -3   4   3      113.54      113.46      2.76 o
  -2   4   3      549.35      514.22     12.76 o
  -1   4   3     4072.58     4052.28     90.79 o
   0   4   3      166.25      168.25      3.81 o
   1   4   3      159.27      188.52      3.75 o
   2   4   3      963.97      926.56      9.14 o
   3   4   3      331.13      357.00      4.81 o
   4   4   3     1120.73     1214.25     11.09 o
   5   4   3      587.42      611.25      5.69 o
   6   4   3        0.03        1.15      2.23 o
   7   4   3      141.33      130.96      2.15 o
   8   4   3      659.36      629.61      4.02 o
   9   4   3      114.58      115.47      2.00 o
  10   4   3      256.48      233.74      4.12 o
  11   4   3        0.03        2.60      1.77 o
  12   4   3        0.67        5.15      2.10 o
  13   4   3       17.36       15.21      2.12 o
 -14   5   3        0.48        3.26      1.89 o
 -13   5   3       45.18       45.90      2.06 o
 -12   5   3        9.40       12.60      2.04 o
 -11   5   3        3.30        7.72      1.98 o
 -10   5   3        1.47        1.77      1.93 o
  -9   5   3        0.89        3.04      1.98 o
  -8   5   3       83.94       84.18      2.25 o
  -7   5   3      108.55      103.18      2.74 o
  -6   5   3      101.04       98.50      2.10 o
  -5   5   3     2715.41     2893.52     67.69 o
  -4   5   3      415.92      399.20      8.55 o
  -3   5   3        8.62        5.29      2.08 o
  -2   5   3      964.56      874.75     26.01 o
  -1   5   3       23.80       27.05      2.56 o
   0   5   3      397.44      387.20      8.81 o
   1   5   3        8.88       11.79      2.88 o
   2   5   3       65.35       69.00      2.15 o
   3   5   3       91.81       88.86      2.24 o
   4   5   3      945.60      962.73     10.61 o
   5   5   3        8.99       11.77      1.72 o
   6   5   3       22.06       20.87      1.90 o
   7   5   3      297.99      321.10      3.12 o
   8   5   3       83.26       81.90      2.21 o
   9   5   3      107.65      106.08      2.51 o
  10   5   3        7.73        6.43      1.68 o
  11   5   3        9.75        9.29      1.84 o
  12   5   3        3.16        4.38      2.05 o
 -14   6   3        0.03        1.18      1.98 o
 -13   6   3        0.01       -0.74      1.90 o
 -12   6   3        0.21        4.45      1.97 o
 -11   6   3        0.72        0.65      1.76 o
 -10   6   3      105.56      100.49      3.57 o
  -9   6   3        7.95       12.76      1.71 o
  -8   6   3       62.91       62.27      1.98 o
  -7   6   3       11.08       12.10      1.83 o
  -6   6   3        1.42        1.83      2.00 o
  -5   6   3      537.59      572.71     12.20 o
  -4   6   3      857.26      830.22     14.47 o
  -3   6   3      288.89      278.93      5.72 o
  -2   6   3     1631.29     1591.04     41.83 o
  -1   6   3     1823.85     1827.04     45.76 o
   0   6   3      802.88      817.27     24.43 o
   1   6   3      468.91      497.21     16.50 o
   2   6   3      147.05      176.99      3.54 o
   3   6   3      228.02      206.31      2.90 o
   4   6   3     1001.11     1001.81     13.59 o
   5   6   3      590.54      631.69      6.78 o
   6   6   3       34.49       34.71      1.86 o
   7   6   3      379.57      378.20      3.70 o
   8   6   3        1.09        3.09      2.01 o
   9   6   3      154.73      160.73      2.77 o
  10   6   3       51.65       43.93      1.82 o
  11   6   3        1.14        1.72      2.11 o
  12   6   3        0.47        3.65      2.08 o
 -13   7   3        4.32        6.66      2.00 o
 -12   7   3        0.74        2.54      1.88 o
 -11   7   3       57.10       47.20      2.01 o
 -10   7   3      243.87      238.18      4.55 o
  -9   7   3      131.98      127.05      3.41 o
  -8   7   3      127.17      135.33      3.01 o
  -7   7   3       13.42       14.38      1.94 o
  -6   7   3        3.58        6.10      2.15 o
  -5   7   3        4.64        7.14      1.93 o
  -4   7   3      731.04      691.99     11.79 o
  -3   7   3      723.76      697.60     15.51 o
  -2   7   3       97.84       92.55      3.39 o
  -1   7   3     3246.76     3309.15     80.83 o
   0   7   3        6.45        7.22      2.38 o
   1   7   3      929.53      945.89     22.72 o
   2   7   3      757.64      764.73     13.31 o
   3   7   3      664.13      739.88     12.93 o
   4   7   3      215.65      229.02      4.75 o
   5   7   3      206.97      197.26      5.05 o
   6   7   3       18.20       18.23      1.60 o
   7   7   3        0.02        1.61      1.92 o
   8   7   3      124.31      112.22      2.58 o
   9   7   3       84.20       83.61      2.96 o
  10   7   3        0.02        3.22      2.14 o
  11   7   3       18.41       17.48      2.04 o
  12   7   3        0.02        2.86      2.11 o
 -13   8   3        3.59        5.38      2.05 o
 -12   8   3        8.82        8.45      1.80 o
 -11   8   3       10.10        7.38      1.86 o
 -10   8   3       10.31       10.14      1.80 o
  -9   8   3       68.60       66.49      1.97 o
  -8   8   3        0.29        1.46      1.83 o
  -7   8   3      207.96      212.33      4.66 o
  -6   8   3      201.95      211.75      5.84 o
  -5   8   3       49.43       54.00      2.27 o
  -4   8   3        1.73        3.23      2.07 o
  -3   8   3      290.71      308.80      4.76 o
  -2   8   3      459.16      430.45     11.67 o
  -1   8   3        8.66        8.81      2.63 o
   0   8   3      295.95      267.80      7.16 o
   1   8   3     1547.21     1614.06     52.57 o
   2   8   3        9.73       14.69      2.57 o
   3   8   3      200.43      220.38      3.81 o
   4   8   3      842.83      878.41     14.76 o
   5   8   3       12.91       11.37      2.05 o
   6   8   3        2.40        5.26      2.32 o
   7   8   3        3.88        1.28      1.87 o
   8   8   3       99.93      100.42      2.23 o
   9   8   3       55.10       51.69      2.36 o
  10   8   3        0.05        0.10      2.07 o
  11   8   3       14.44       13.01      1.96 o
  12   8   3        0.27        3.65      2.15 o
 -13   9   3        0.05        5.02      2.08 o
 -12   9   3        5.04        8.40      2.22 o
 -11   9   3        0.00        1.40      1.81 o
 -10   9   3       58.24       58.58      1.86 o
  -9   9   3        0.69        3.16      1.91 o
  -8   9   3      113.79      102.87      2.86 o
  -7   9   3        0.12        0.60      1.95 o
  -6   9   3      169.87      177.57      4.85 o
  -5   9   3      209.79      226.71      4.15 o
  -4   9   3        9.97        6.43      2.09 o
  -3   9   3        0.01        2.55      2.02 o
  -2   9   3        0.95        3.61      2.30 o
  -1   9   3      255.51      252.94      6.04 o
   0   9   3       43.13       50.66      2.31 o
   1   9   3        0.24        0.85      2.31 o
   2   9   3      452.79      435.15     13.09 o
   3   9   3        8.48       12.52      2.27 o
   4   9   3        1.54        3.90      2.25 o
   5   9   3       11.33       11.63      1.86 o
   6   9   3       49.81       54.86      2.67 o
   7   9   3      251.12      264.76      5.87 o
   8   9   3        2.20        4.30      2.15 o
   9   9   3       74.39       78.62      4.06 o
  10   9   3       12.09        9.67      2.50 o
  11   9   3        5.48        5.14      2.91 o
 -12  10   3        0.04        2.76      2.00 o
 -11  10   3        5.71        9.83      2.07 o
 -10  10   3        3.36        4.59      2.00 o
  -9  10   3        2.58        6.62      1.85 o
  -8  10   3       75.37       70.52      2.21 o
  -7  10   3       60.60       60.63      2.16 o
  -6  10   3       10.79       13.29      2.08 o
  -5  10   3      485.16      476.35      7.60 o
  -4  10   3      286.43      274.01      6.35 o
  -3  10   3       89.72       94.46      3.66 o
  -2  10   3      103.91      116.55      4.02 o
  -1  10   3       88.22       98.54      3.15 o
   0  10   3       74.57       70.17      2.34 o
   1  10   3        2.60        4.35      2.32 o
   2  10   3       15.59       17.78      2.06 o
   3  10   3      385.89      380.74     12.13 o
   4  10   3        3.42        5.94      2.09 o
   5  10   3        0.81        1.67      2.27 o
   6  10   3       41.71       37.03      2.35 o
   7  10   3        1.89       -0.32      2.34 o
   8  10   3       97.27       96.57      3.10 o
   9  10   3        0.30        1.59      2.04 o
  10  10   3        2.57        5.42      2.56 o
  11  10   3        7.70        8.35      2.90 o
 -12  11   3        1.47        2.72      2.17 o
 -11  11   3        2.52        2.45      1.83 o
 -10  11   3        4.25        2.20      2.05 o
  -9  11   3       14.69       19.30      2.23 o
  -8  11   3        2.91        5.15      1.89 o
  -7  11   3       24.91       23.47      2.08 o
  -6  11   3       93.52       98.56      2.48 o
  -5  11   3      846.14      850.90     17.75 o
  -4  11   3      482.33      470.57     12.41 o
  -3  11   3      160.50      158.34      5.70 o
  -2  11   3        0.02        5.55      2.56 o
  -1  11   3       18.29       18.46      2.21 o
   0  11   3        0.67        1.64      2.00 o
   1  11   3       41.67       47.26      2.14 o
   2  11   3       13.40       15.44      2.46 o
   3  11   3       78.17       73.50      2.41 o
   4  11   3       47.89       48.91      2.33 o
   5  11   3       47.51       45.98      3.93 o
   6  11   3      223.14      221.53      4.25 o
   7  11   3       87.15       80.02      3.22 o
   8  11   3       95.11       91.97      3.92 o
   9  11   3       77.96       80.34      2.31 o
  10  11   3        7.20        9.12      2.30 o
 -11  12   3        0.21        1.59      1.88 o
 -10  12   3        0.28       -0.36      1.96 o
  -9  12   3        4.78        5.92      2.07 o
  -8  12   3       28.83       30.49      2.24 o
  -7  12   3      132.89      135.26      3.41 o
  -6  12   3        9.15       11.88      2.02 o
  -5  12   3       34.78       39.82      2.44 o
  -4  12   3      113.61      102.83      2.54 o
  -3  12   3       80.87       74.97      4.31 o
  -2  12   3      310.26      306.87      9.34 o
  -1  12   3        1.14        4.75      2.25 o
   0  12   3       10.67       14.25      2.02 o
   1  12   3       41.88       38.44      2.05 o
   2  12   3       15.10       19.41      2.59 o
   3  12   3      151.47      151.80      4.33 o
   4  12   3      178.44      178.29      8.31 o
   5  12   3       10.73       10.74      2.37 o
   6  12   3        0.83       -2.01      2.54 o
   7  12   3       25.83       22.34      2.86 o
   8  12   3        0.09        0.10      2.08 o
   9  12   3       31.70       31.09      2.40 o
  10  12   3       14.40       13.13      2.40 o
 -10  13   3        4.18        5.14      2.14 o
  -9  13   3       17.85       15.57      2.14 o
  -8  13   3       25.28       27.87      2.39 o
  -7  13   3        6.40        9.47      2.03 o
  -6  13   3        0.21        6.18      2.65 o
  -5  13   3       46.06       44.35      2.51 o
  -4  13   3      167.84      165.64      4.67 o
  -3  13   3       31.11       29.54      2.40 o
  -2  13   3        7.03        5.24      2.34 o
  -1  13   3       82.74       94.84      3.97 o
   0  13   3      129.80      127.56      2.80 o
   1  13   3       91.48       91.62      2.33 o
   2  13   3        1.02        1.26      2.35 o
   3  13   3        6.47        9.43      2.42 o
   4  13   3      190.27      185.32      8.09 o
   5  13   3      139.01      124.59      5.62 o
   6  13   3       80.69       91.79      3.15 o
   7  13   3      116.19      121.34      6.41 o
   8  13   3       85.34       84.66      4.27 o
   9  13   3       13.82       15.59      2.50 o
 -10  14   3        0.57        3.84      2.32 o
  -9  14   3        0.00        1.38      2.38 o
  -8  14   3        1.82        3.05      2.37 o
  -7  14   3        1.25        4.17      2.23 o
  -6  14   3       10.82       11.52      2.64 o
  -5  14   3        7.12       14.74      2.58 o
  -4  14   3        0.09        1.66      2.44 o
  -3  14   3       40.59       39.99      2.58 o
  -2  14   3       32.73       29.56      2.43 o
  -1  14   3       88.18       92.21      2.25 o
   0  14   3        4.79        1.46      2.09 o
   1  14   3       28.24       30.97      2.46 o
   2  14   3        1.99        3.36      2.03 o
   3  14   3        0.77        2.81      2.21 o
   4  14   3        3.73        5.22      2.32 o
   5  14   3        5.86        6.08      2.04 o
   6  14   3       19.81       24.33      2.63 o
   7  14   3       18.53       18.89      2.79 o
   8  14   3       34.18       37.03      2.86 o
  -9  15   3       15.83       13.02      2.90 o
  -8  15   3       30.41       35.58      2.76 o
  -7  15   3       18.22       13.15      2.70 o
  -6  15   3        0.91        2.63      2.56 o
  -5  15   3      110.30      111.28      2.96 o
  -4  15   3      174.05      170.91      5.37 o
  -3  15   3       40.91       39.26      2.63 o
  -2  15   3       46.50       53.21      2.42 o
  -1  15   3       23.64       27.81      2.11 o
   0  15   3        1.67        2.26      2.23 o
   1  15   3      100.61       98.43      3.34 o
   2  15   3       24.60       25.39      2.28 o
   3  15   3       23.12       21.28      2.25 o
   4  15   3       69.58       63.53      2.61 o
   5  15   3        6.19       11.12      2.12 o
   6  15   3       31.91       33.96      5.16 o
   7  15   3       19.22       24.01      4.07 o
  -8  16   3        6.05        7.25      3.08 o
  -7  16   3        2.51        1.21      2.75 o
  -6  16   3        5.21        6.99      2.71 o
  -5  16   3        5.15        6.70      2.43 o
  -4  16   3        6.69        9.08      2.65 o
  -3  16   3        9.44       11.47      2.33 o
  -2  16   3        0.25        1.25      2.14 o
  -1  16   3       68.49       69.40      2.47 o
   0  16   3       15.71       19.72      2.03 o
   1  16   3       20.95       24.13      2.62 o
   2  16   3        3.58        0.67      2.09 o
   3  16   3      109.33      109.44      3.59 o
   4  16   3        4.15        8.04      2.20 o
   5  16   3        1.34        4.46      2.33 o
   6  16   3        0.93        5.32      2.88 o
  -6  17   3        0.21        0.87      2.81 o
  -5  17   3        0.70        0.46      2.47 o
  -4  17   3        3.10        3.23      2.42 o
  -3  17   3        0.24        1.42      2.23 o
  -2  17   3        0.30        1.40      2.21 o
  -1  17   3       20.30       19.64      2.03 o
   0  17   3        9.21       13.37      2.39 o
   1  17   3       36.69       34.76      2.66 o
   2  17   3       16.22       14.02      2.25 o
   3  17   3        2.54        3.66      2.34 o
   4  17   3       24.16       23.43      2.91 o
   5  17   3       10.42       13.11      2.49 o
  -5  18   3       12.85       11.16      2.92 o
  -4  18   3        4.96        6.33      2.60 o
  -3  18   3       19.87       22.60      2.38 o
  -2  18   3        0.55        3.96      2.22 o
  -1  18   3        0.47        1.46      2.09 o
   0  18   3       28.99       22.06      2.55 o
   1  18   3       66.74       70.42      2.67 o
   2  18   3        0.91        5.37      2.60 o
   3  18   3       16.00       17.57      2.57 o
 -14   0   4       15.87       23.33      3.73 o
 -13   0   4       96.60       82.37      3.32 o
 -12   0   4      149.57      179.54      5.33 o
 -11   0   4      727.31      720.85     17.67 o
 -10   0   4      659.53      626.09     12.61 o
  -9   0   4      515.68      502.55     14.63 o
  -8   0   4       15.56       20.47      3.01 o
  -7   0   4      237.50      235.87      6.46 o
  -6   0   4      827.81      891.68     18.99 o
  -5   0   4     1220.91     1187.27     23.46 o
  -4   0   4     1193.46     1032.49     21.45 o
  -3   0   4     1499.74     1386.95     44.86 o
  -2   0   4     2572.20     2457.38     70.86 o
  -1   0   4     7100.86     6917.33    152.48 o
   0   0   4      643.78      588.28     13.77 o
   1   0   4     6746.41     6974.96     29.62 o
   2   0   4       51.46       43.90      3.61 o
   3   0   4      120.99      143.20      5.08 o
   4   0   4     5652.91     6337.49     98.65 o
   5   0   4      156.21      191.17      4.21 o
   6   0   4        0.18        5.26      2.61 o
   7   0   4      131.23      127.05      3.16 o
   8   0   4       21.25       21.54      2.75 o
   9   0   4       77.78       74.09      2.92 o
  10   0   4        5.92        5.77      2.82 o
  11   0   4       25.85       22.32      2.92 o
  12   0   4        4.44        2.50      2.70 o
  13   0   4       47.84       44.43      3.09 o
 -14   1   4        4.11        9.58      2.59 o
 -13   1   4        0.28        2.78      2.29 o
 -12   1   4       29.55       30.24      2.06 o
 -11   1   4      164.67      170.53      3.56 o
 -10   1   4        2.79        3.93      1.74 o
  -9   1   4       59.71       63.28      2.11 o
  -8   1   4        0.65        2.71      1.96 o
  -7   1   4       19.17       15.99      1.85 o
  -6   1   4     1071.28     1102.01     19.70 o
  -5   1   4       40.56       35.27      2.05 o
  -4   1   4       96.60       95.96      2.68 o
  -3   1   4       32.46       42.78      2.65 o
  -2   1   4       87.86       86.12      3.24 o
  -1   1   4       54.25       58.90      2.67 o
   0   1   4    13693.38    14190.25    166.14 o
   1   1   4     4961.55     5131.44     17.42 o
   2   1   4      285.19      273.00      4.38 o
   3   1   4     8532.21     8906.09     16.42 o
   4   1   4      887.79      978.33      4.38 o
   5   1   4       23.45       21.25      1.82 o
   6   1   4       38.41       28.27      1.96 o
   7   1   4       73.49       63.44      2.12 o
   8   1   4        0.71        1.26      1.68 o
   9   1   4       10.92       12.31      1.95 o
  10   1   4       54.39       52.42      2.08 o
  11   1   4       15.12       15.76      2.02 o
  12   1   4        0.40        2.42      1.86 o
  13   1   4        0.02        3.69      2.21 o
 -14   2   4        6.47       14.63      2.06 o
 -13   2   4       47.55       44.75      2.13 o
 -12   2   4       79.47       82.65      2.43 o
 -11   2   4      159.73      154.28      2.22 o
 -10   2   4      262.62      237.58      4.54 o
  -9   2   4      139.05      134.55      2.34 o
  -8   2   4      144.57      149.88      2.22 o
  -7   2   4       15.42        6.96      1.97 o
  -6   2   4     1080.08     1115.71     21.38 o
  -5   2   4        0.48        1.40      1.91 o
  -4   2   4     1472.78     1443.91     28.38 o
  -3   2   4       43.78       40.15      2.62 o
  -2   2   4     2076.61     1953.94     45.31 o
  -1   2   4     8150.77     8022.75    102.53 o
   0   2   4     5472.16     5534.94     70.62 o
   1   2   4     4928.36     5047.89     47.28 o
   2   2   4       65.05       59.12      2.76 o
   3   2   4       66.01       93.55      3.00 o
   4   2   4      130.01      150.73      2.59 o
   5   2   4       77.53       73.40      2.18 o
   6   2   4      110.78      112.40      2.33 o
   7   2   4        3.66        2.66      1.78 o
   8   2   4       79.04       87.15      2.13 o
   9   2   4        0.29        4.56      1.82 o
  10   2   4      137.11      135.65      3.32 o
  11   2   4       17.15       19.49      1.93 o
  12   2   4        2.70        4.49      1.79 o
 -14   3   4       14.06       17.99      2.17 o
 -13   3   4        7.22       10.23      2.17 o
 -12   3   4       17.41       14.48      2.20 o
 -11   3   4        0.00        1.20      1.72 o
 -10   3   4       46.72       52.13      1.93 o
  -9   3   4      431.68      449.37      7.39 o
  -8   3   4      114.75      108.14      3.12 o
  -7   3   4       22.73       17.73      1.96 o
  -6   3   4      236.90      279.56      4.50 o
  -5   3   4       93.13       79.37      2.34 o
  -4   3   4     1877.60     1786.81     28.00 o
  -3   3   4     4269.74     3897.69     68.28 o
  -2   3   4     1393.87     1365.15     36.56 o
  -1   3   4    11602.70    11651.87    134.56 o
   0   3   4     5966.41     6101.05     86.47 o
   1   3   4     1302.73     1324.67     17.01 o
   2   3   4     1100.47     1102.45      6.91 o
   3   3   4     2884.42     3029.81     14.80 o
   4   3   4      411.52      398.23      3.53 o
   5   3   4      398.18      479.93      4.62 o
   6   3   4       28.43       28.67      1.91 o
   7   3   4      699.71      707.92      6.13 o
   8   3   4       59.24       73.37      1.88 o
   9   3   4        7.51       10.81      1.81 o
  10   3   4      346.59      338.27      2.93 o
  11   3   4        0.39        1.75      1.90 o
  12   3   4        7.85        9.32      2.05 o
 -14   4   4        6.69        6.99      2.41 o
 -13   4   4        0.13        0.34      2.18 o
 -12   4   4       16.72       13.47      1.99 o
 -11   4   4       61.99       54.96      2.31 o
 -10   4   4      105.26      103.27      2.98 o
  -9   4   4      106.09       99.18      2.50 o
  -8   4   4        0.47        0.67      2.09 o
  -7   4   4       36.98       43.49      2.10 o
  -6   4   4     2458.67     2600.25     44.17 o
  -5   4   4       66.68       76.63      2.41 o
  -4   4   4      217.73      248.42      4.44 o
  -3   4   4      922.25      868.54     21.76 o
  -2   4   4      857.92      778.61     20.12 o
  -1   4   4     1527.24     1419.97     36.66 o
   0   4   4       17.57       17.62      2.62 o
   1   4   4     2463.41     2553.01     58.50 o
   2   4   4        9.21       10.55      2.20 o
   3   4   4        3.50        6.20      2.50 o
   4   4   4     1922.18     2080.27     18.42 o
   5   4   4       31.68       41.18      2.35 o
   6   4   4      143.62      131.97      2.49 o
   7   4   4      130.90      152.12      2.19 o
   8   4   4        1.23        1.41      1.83 o
   9   4   4        5.00        4.74      1.88 o
  10   4   4        0.35        1.88      2.01 o
  11   4   4        2.26        5.57      2.05 o
  12   4   4       10.03       10.14      1.96 o
 -14   5   4        0.22        4.79      2.16 o
 -13   5   4        2.20        5.11      1.85 o
 -12   5   4        8.13       10.90      2.04 o
 -11   5   4        0.56        3.94      1.77 o
 -10   5   4       17.87       20.40      1.81 o
  -9   5   4      318.85      319.85      6.11 o
  -8   5   4       14.32       17.55      1.74 o
  -7   5   4      179.27      192.40      3.76 o
  -6   5   4        0.76        3.64      2.08 o
  -5   5   4      143.53      138.13      2.78 o
  -4   5   4     2101.39     2078.63     44.57 o
  -3   5   4       62.39       53.75      2.50 o
  -2   5   4      317.36      335.88      6.65 o
  -1   5   4      740.62      724.21     17.40 o
   0   5   4        5.35        8.88      2.27 o
   1   5   4       20.41       31.81      4.37 o
   2   5   4      119.45      123.51      2.64 o
   3   5   4      136.68      147.36      2.31 o
   4   5   4      362.46      390.06      3.23 o
   5   5   4      421.06      455.54      3.54 o
   6   5   4      182.44      181.62      2.98 o
   7   5   4      187.80      180.41      3.09 o
   8   5   4       83.83       99.96      2.08 o
   9   5   4       20.67       30.62      2.21 o
  10   5   4        0.31        1.35      1.69 o
  11   5   4        0.04        3.37      1.94 o
  12   5   4        0.05        4.66      1.99 o
 -14   6   4        6.59        9.48      2.07 o
 -13   6   4        1.43        4.00      2.03 o
 -12   6   4        2.71        5.89      1.98 o
 -11   6   4        1.49        3.77      1.97 o
 -10   6   4       45.28       51.18      2.58 o
  -9   6   4       70.95       61.52      2.08 o
  -8   6   4       10.07        9.79      1.78 o
  -7   6   4      115.31      108.62      2.23 o
  -6   6   4       53.25       58.94      2.19 o
  -5   6   4        2.59        7.88      2.07 o
  -4   6   4       96.16       77.29      2.36 o
  -3   6   4      181.48      176.95      4.86 o
  -2   6   4       39.99       37.78      2.18 o
  -1   6   4      237.09      248.79      7.06 o
   0   6   4      338.95      328.14      7.78 o
   1   6   4     1616.32     1758.34     48.23 o
   2   6   4       53.96       52.76      2.32 o
   3   6   4        6.50        3.70      2.00 o
   4   6   4      532.02      638.89      9.90 o
   5   6   4       78.40       77.03      2.36 o
   6   6   4      301.54      306.24      3.41 o
   7   6   4        1.45        3.05      2.56 o
   8   6   4       42.87       41.93      2.09 o
   9   6   4        7.27        5.14      1.89 o
  10   6   4        0.00        3.92      1.74 o
  11   6   4        4.83        4.61      1.98 o
  12   6   4        0.89        0.28      2.24 o
 -13   7   4       17.31       17.45      2.08 o
 -12   7   4        1.70        2.41      1.59 o
 -11   7   4       27.95       33.42      1.99 o
 -10   7   4       12.00       11.17      1.76 o
  -9   7   4       85.32       65.48      1.86 o
  -8   7   4        2.42        4.68      1.82 o
  -7   7   4       27.24       36.80      1.90 o
  -6   7   4      361.93      375.74      9.16 o
  -5   7   4      164.65      165.64      3.20 o
  -4   7   4      289.25      305.88      5.69 o
  -3   7   4      588.95      591.45     17.77 o
  -2   7   4       50.67       58.32      2.40 o
  -1   7   4       14.64       16.99      2.36 o
   0   7   4      274.15      292.09     11.43 o
   1   7   4       40.07       34.51      2.80 o
   2   7   4       16.24       17.32      2.20 o
   3   7   4     1363.83     1498.35     25.86 o
   4   7   4       44.75       56.41      2.32 o
   5   7   4      984.62     1060.77     11.83 o
   6   7   4      110.59      112.23      2.37 o
   7   7   4       58.50       58.67      2.74 o
   8   7   4       65.89       55.87      2.26 o
   9   7   4       34.25       31.84      2.36 o
  10   7   4        6.71        8.77      2.45 o
  11   7   4       27.75       25.82      2.23 o
  12   7   4        3.04        1.79      2.37 o
 -13   8   4        0.00        1.82      1.92 o
 -12   8   4        0.34        3.18      2.17 o
 -11   8   4        5.24        5.55      1.94 o
 -10   8   4      306.06      282.31      4.48 o
  -9   8   4        1.01        2.95      1.82 o
  -8   8   4        0.12        3.79      1.81 o
  -7   8   4      200.84      202.84      5.16 o
  -6   8   4      366.71      382.99      8.62 o
  -5   8   4       30.74       36.36      2.36 o
  -4   8   4       33.44       23.35      2.13 o
  -3   8   4      859.18      877.57     22.94 o
  -2   8   4      101.18       88.86      3.20 o
  -1   8   4        0.00        2.65      2.09 o
   0   8   4       58.27       44.57      2.63 o
   1   8   4      177.29      163.16      6.76 o
   2   8   4       95.08       86.05      2.38 o
   3   8   4        1.36        5.32      2.41 o
   4   8   4       26.25       27.71      2.12 o
   5   8   4      106.66      108.65      3.20 o
   6   8   4      203.91      214.09      2.73 o
   7   8   4       15.86       14.90      2.06 o
   8   8   4        7.96        7.61      2.35 o
   9   8   4       23.84       27.47      2.85 o
  10   8   4        9.10       11.89      2.33 o
  11   8   4        0.48        3.98      2.38 o
 -13   9   4        0.89        2.62      1.89 o
 -12   9   4        4.09        2.84      1.80 o
 -11   9   4        4.10        5.02      1.81 o
 -10   9   4        2.56        4.08      1.84 o
  -9   9   4       45.89       41.94      1.92 o
  -8   9   4        0.02        4.21      1.84 o
  -7   9   4      173.34      181.65      4.36 o
  -6   9   4       37.27       46.62      2.39 o
  -5   9   4       28.67       23.97      2.31 o
  -4   9   4       25.14       23.04      2.37 o
  -3   9   4       47.89       53.74      2.44 o
  -2   9   4      518.38      509.88     12.93 o
  -1   9   4        0.06        2.35      2.25 o
   0   9   4      512.66      502.53      9.20 o
   1   9   4       82.71       88.44      4.73 o
   2   9   4      137.25      140.45      5.30 o
   3   9   4      723.46      720.38     20.65 o
   4   9   4       14.93       20.08      1.98 o
   5   9   4       10.26       11.21      2.50 o
   6   9   4       86.35       87.24      3.22 o
   7   9   4       29.71       36.44      2.33 o
   8   9   4        2.46        4.13      2.59 o
   9   9   4        0.02        3.76      2.42 o
  10   9   4        0.66        2.56      2.78 o
  11   9   4        1.59        3.44      2.38 o
 -12  10   4        0.01        2.47      2.02 o
 -11  10   4       18.32       18.64      2.13 o
 -10  10   4        3.07        6.17      1.79 o
  -9  10   4        0.35        1.06      1.95 o
  -8  10   4       57.87       60.69      2.84 o
  -7  10   4      120.77      120.58      2.61 o
  -6  10   4      416.26      429.06      8.80 o
  -5  10   4      298.37      305.48      8.09 o
  -4  10   4      665.06      628.74     14.78 o
  -3  10   4      124.01      112.94      3.27 o
  -2  10   4      160.84      168.44      5.09 o
  -1  10   4      224.03      231.08      5.51 o
   0  10   4       92.11      104.23      2.86 o
   1  10   4        6.95        9.91      2.35 o
   2  10   4      558.90      575.65     18.37 o
   3  10   4      168.59      139.71      3.86 o
   4  10   4       16.58       23.57      2.31 o
   5  10   4      192.79      201.47      4.69 o
   6  10   4      241.25      242.06      7.03 o
   7  10   4       83.16       78.67      2.65 o
   8  10   4       37.93       41.31      2.34 o
   9  10   4       15.40       14.63      2.28 o
  10  10   4       10.28       13.43      3.08 o
 -12  11   4        0.01       -1.21      1.81 o
 -11  11   4        2.20        2.65      2.11 o
 -10  11   4       20.79       22.17      1.99 o
  -9  11   4       39.65       35.43      2.10 o
  -8  11   4        2.66        3.36      1.90 o
  -7  11   4      166.26      173.48      4.47 o
  -6  11   4        2.66        5.20      1.97 o
  -5  11   4       19.14       22.53      2.31 o
  -4  11   4      258.43      251.59      8.24 o
  -3  11   4      643.72      671.85     18.49 o
  -2  11   4      149.70      142.58      4.31 o
  -1  11   4        5.32        9.91      2.19 o
   0  11   4      204.29      208.22      3.66 o
   1  11   4      129.74      127.45      3.72 o
   2  11   4      106.67      111.24      3.83 o
   3  11   4       87.17       94.16      3.78 o
   4  11   4      131.35      127.79      5.31 o
   5  11   4        0.82        1.67      2.25 o
   6  11   4        0.89        1.50      2.38 o
   7  11   4        9.84       12.26      2.24 o
   8  11   4       35.16       33.99      2.61 o
   9  11   4        1.90       -1.42      2.62 o
  10  11   4       21.69       20.38      3.15 o
 -11  12   4        0.43        3.00      2.25 o
 -10  12   4        5.21        8.19      1.97 o
  -9  12   4       15.71       17.61      1.95 o
  -8  12   4       13.52       10.31      2.07 o
  -7  12   4       10.28       12.83      2.21 o
  -6  12   4       53.56       47.40      2.07 o
  -5  12   4      149.00      153.69      3.81 o
  -4  12   4       22.85       20.67      2.38 o
  -3  12   4      153.48      150.96      3.72 o
  -2  12   4        0.72        2.37      2.24 o
  -1  12   4        8.15        5.39      2.40 o
   0  12   4       33.56       29.89      2.06 o
   1  12   4      183.38      193.35      6.70 o
   2  12   4        0.36        4.09      2.17 o
   3  12   4      255.94      248.45     11.45 o
   4  12   4        8.03        8.34      2.31 o
   5  12   4        0.02        2.67      2.25 o
   6  12   4        6.11        6.11      2.65 o
   7  12   4        3.05        6.68      2.96 o
   8  12   4       86.17       79.28      2.47 o
   9  12   4        9.01        9.77      2.76 o
 -10  13   4       11.07       15.24      2.07 o
  -9  13   4       31.90       36.66      2.19 o
  -8  13   4        6.29        5.50      2.04 o
  -7  13   4        1.50        3.48      1.97 o
  -6  13   4       73.83       77.35      3.88 o
  -5  13   4        1.04        5.68      2.18 o
  -4  13   4       98.13       97.36      4.73 o
  -3  13   4      102.05      109.83      2.74 o
  -2  13   4       91.37       81.08      2.84 o
  -1  13   4        1.67        2.76      2.12 o
   0  13   4      113.72      117.15      3.67 o
   1  13   4       73.88       81.88      2.27 o
   2  13   4       87.85       87.32      4.75 o
   3  13   4      162.15      172.67      7.77 o
   4  13   4       29.59       30.56      2.40 o
   5  13   4       95.52       92.49      6.39 o
   6  13   4       52.64       51.76      3.96 o
   7  13   4        0.65        4.97      2.16 o
   8  13   4        1.46        1.19      2.68 o
   9  13   4        0.01        1.95      2.04 o
 -10  14   4        4.82        3.25      2.01 o
  -9  14   4       10.25        9.39      2.26 o
  -8  14   4       11.65       12.50      2.25 o
  -7  14   4       36.91       41.36      3.34 o
  -6  14   4      109.71      109.77      2.82 o
  -5  14   4       73.57       67.98      2.88 o
  -4  14   4        0.10        4.81      2.65 o
  -3  14   4      198.60      193.42      4.91 o
  -2  14   4       47.30       49.51      2.50 o
  -1  14   4       54.94       48.95      2.19 o
   0  14   4        6.71       10.74      2.16 o
   1  14   4       86.81       85.55      2.96 o
   2  14   4       10.21       11.61      2.16 o
   3  14   4       58.40       59.32      2.98 o
   4  14   4       22.54       25.35      2.66 o
   5  14   4       10.25        9.25      2.45 o
   6  14   4       25.10       25.35      2.81 o
   7  14   4        0.23        6.39      3.12 o
   8  14   4       24.15       24.51      2.68 o
  -9  15   4        8.16       10.93      2.42 o
  -8  15   4        0.92        1.52      2.45 o
  -7  15   4        0.45        2.60      2.47 o
  -6  15   4       43.95       50.08      2.66 o
  -5  15   4        5.27        5.20      2.86 o
  -4  15   4        0.96        3.86      2.59 o
  -3  15   4        1.34        2.44      2.38 o
  -2  15   4        2.38        2.65      2.14 o
  -1  15   4        0.06        1.12      1.94 o
   0  15   4        3.10        9.66      2.28 o
   1  15   4        0.35        3.21      2.09 o
   2  15   4      108.35      109.64      2.86 o
   3  15   4       11.43        9.10      2.48 o
   4  15   4       60.48       69.56      4.88 o
   5  15   4       53.79       56.66      4.23 o
   6  15   4        1.16        4.48      3.17 o
   7  15   4       48.12       46.82      2.81 o
  -8  16   4        3.44        6.99      2.58 o
  -7  16   4       18.19       16.01      2.80 o
  -6  16   4        7.73        8.39      3.12 o
  -5  16   4       10.29       10.30      2.68 o
  -4  16   4       38.69       39.67      2.74 o
  -3  16   4       27.61       26.52      2.24 o
  -2  16   4        3.03        8.60      2.24 o
  -1  16   4       76.70       76.75      2.24 o
   0  16   4        3.30        8.58      2.32 o
   1  16   4       40.27       35.46      2.37 o
   2  16   4       65.79       60.05      2.59 o
   3  16   4        0.71        0.41      2.12 o
   4  16   4        0.23        0.33      2.50 o
   5  16   4        0.09        6.91      2.55 o
   6  16   4       13.15       14.62      3.31 o
  -6  17   4       10.06       12.64      3.12 o
  -5  17   4        4.40        5.25      2.53 o
  -4  17   4      122.42      118.49      3.09 o
  -3  17   4        1.02        2.89      2.44 o
  -2  17   4       29.10       29.67      2.07 o
  -1  17   4       75.51       76.15      2.30 o
   0  17   4        0.39        3.36      2.14 o
   1  17   4       22.00       21.10      2.22 o
   2  17   4        8.04        9.96      2.36 o
   3  17   4        0.33        3.89      2.37 o
   4  17   4        0.50       -0.87      2.61 o
   5  17   4        4.28        6.63      2.68 o
  -4  18   4        7.45       10.48      2.51 o
  -3  18   4       41.50       34.80      2.32 o
  -2  18   4       10.00       11.44      2.19 o
  -1  18   4       28.16       26.96      2.62 o
   0  18   4        8.56        7.66      2.47 o
   1  18   4        6.73        7.38      2.65 o
   2  18   4        2.50        1.45      2.63 o
   3  18   4       29.64       25.45      2.26 o
 -14   1   5        0.44        0.89      2.23 o
 -13   1   5        0.05        3.17      2.19 o
 -12   1   5        0.75        2.28      2.31 o
 -11   1   5        4.03        9.26      1.74 o
 -10   1   5       33.67       28.04      1.96 o
  -9   1   5      158.63      147.97      2.34 o
  -8   1   5       16.65       20.92      1.74 o
  -7   1   5        0.02        1.16      1.78 o
  -6   1   5     2223.88     2350.16     45.96 o
  -5   1   5       89.79      126.20      2.77 o
  -4   1   5      159.05      132.49      2.70 o
  -3   1   5      195.76      175.54      4.67 o
  -2   1   5     1545.45     1466.40     28.17 o
  -1   1   5        0.18       67.19     23.00 o
   0   1   5     1343.61     1394.75     23.12 o
   1   1   5     1147.24     1211.50     11.42 o
   2   1   5       10.97       26.30      6.45 o
   3   1   5        0.18        3.48      2.26 o
   4   1   5       62.92       57.27      3.12 o
   5   1   5      381.70      369.89      3.25 o
   6   1   5       33.35       29.32      1.94 o
   7   1   5       50.58       54.76      1.92 o
   8   1   5       79.08       69.85      1.85 o
   9   1   5        3.39        3.08      2.08 o
  10   1   5        0.34        1.40      1.63 o
  11   1   5        0.17        0.65      1.84 o
  12   1   5       38.85       39.70      1.80 o
 -14   2   5        1.83        4.72      2.43 o
 -13   2   5        0.02        0.27      2.13 o
 -12   2   5        0.56        0.77      1.89 o
 -11   2   5      113.67      103.73      3.93 o
 -10   2   5      257.54      252.03      4.43 o
  -9   2   5      459.84      436.83      8.96 o
  -8   2   5       61.64       58.30      2.47 o
  -7   2   5       38.06       36.61      2.45 o
  -6   2   5      381.33      384.01      6.59 o
  -5   2   5     2166.72     2149.86     43.09 o
  -4   2   5       62.18       74.25      2.68 o
  -3   2   5     2485.34     2300.04     46.11 o
  -2   2   5      695.07      674.19     18.66 o
  -1   2   5     8092.93     8199.10    134.78 o
   0   2   5     1591.35     1510.58     23.99 o
   1   2   5      946.76      969.41     24.72 o
   2   2   5       10.81        8.64      2.55 o
   3   2   5     1063.84     1114.20     11.16 o
   4   2   5     1922.41     2117.16     21.63 o
   5   2   5      408.64      396.49      3.20 o
   6   2   5       97.71      111.75      2.56 o
   7   2   5        8.37        9.96      1.87 o
   8   2   5        0.83        1.70      1.55 o
   9   2   5      121.17      101.45      2.07 o
  10   2   5        6.64        8.22      1.82 o
  11   2   5        0.67        3.48      2.41 o
  12   2   5       59.03       70.22      2.48 o
 -14   3   5        0.49        2.93      2.07 o
 -13   3   5       60.70       67.63      2.48 o
 -12   3   5       15.88       16.37      1.97 o
 -11   3   5       32.86       34.61      2.17 o
 -10   3   5      275.88      259.63      3.99 o
  -9   3   5      210.43      197.21      2.66 o
  -8   3   5       77.17       77.17      1.94 o
  -7   3   5      529.80      526.84      9.10 o
  -6   3   5      618.68      621.55     11.77 o
  -5   3   5        0.80        1.86      2.26 o
  -4   3   5      869.67      876.77     16.98 o
  -3   3   5      150.53      134.60      2.71 o
  -2   3   5       50.78       59.59      2.46 o
  -1   3   5       97.70      105.27      2.39 o
   0   3   5     1164.58     1165.06     21.75 o
   1   3   5     2696.83     2845.95     39.79 o
   2   3   5       24.32       24.93      2.10 o
   3   3   5      271.60      341.17      3.25 o
   4   3   5      157.73      200.36      3.28 o
   5   3   5      207.07      208.52      3.40 o
   6   3   5       11.58       12.56      2.14 o
   7   3   5      198.67      186.24      2.68 o
   8   3   5       20.28       15.35      2.20 o
   9   3   5      132.41      146.47      2.23 o
  10   3   5        3.29        5.54      1.92 o
  11   3   5        0.04        1.19      1.93 o
  12   3   5        0.14        1.92      2.08 o
 -14   4   5       10.34       10.90      2.36 o
 -13   4   5       29.56       29.48      2.10 o
 -12   4   5       18.34       18.47      1.95 o
 -11   4   5       68.77       65.52      2.97 o
 -10   4   5       30.05       34.17      1.90 o
  -9   4   5      108.66      103.63      2.83 o
  -8   4   5       10.05       13.51      1.89 o
  -7   4   5      324.18      310.81      5.85 o
  -6   4   5       21.34       16.54      2.16 o
  -5   4   5      361.70      361.59      7.57 o
  -4   4   5       50.05       41.24      2.31 o
  -3   4   5     3281.50     3089.37     97.15 o
  -2   4   5     7358.21     7315.90    173.80 o
  -1   4   5       82.96       74.86      2.61 o
   0   4   5      348.01      291.86      6.98 o
   1   4   5      223.75      208.72      3.28 o
   2   4   5       32.02       37.69      2.37 o
   3   4   5      964.71      987.67      5.94 o
   4   4   5       73.31       75.40      2.67 o
   5   4   5      241.97      248.68      3.59 o
   6   4   5        0.00        2.37      2.10 o
   7   4   5       17.75       19.60      2.31 o
   8   4   5      202.45      199.39      2.87 o
   9   4   5       34.82       33.20      1.86 o
  10   4   5        1.52        0.21      1.88 o
  11   4   5       13.15       17.42      1.83 o
  12   4   5        8.13       13.55      2.30 o
 -14   5   5       26.70       31.44      2.47 o
 -13   5   5        0.03        2.63      1.95 o
 -12   5   5       14.37       19.62      2.24 o
 -11   5   5       40.19       39.18      2.03 o
 -10   5   5      183.26      172.09      5.33 o
  -9   5   5        7.49        7.03      1.99 o
  -8   5   5       35.52       39.13      2.11 o
  -7   5   5       34.77       36.69      2.03 o
  -6   5   5      629.97      650.30     11.63 o
  -5   5   5       37.27       36.36      2.16 o
  -4   5   5      179.30      178.33      4.00 o
  -3   5   5      549.32      528.01     11.68 o
  -2   5   5     1996.82     1985.90     52.89 o
  -1   5   5       88.77       90.51      2.63 o
   0   5   5        0.37        2.06      2.59 o
   1   5   5      456.30      484.71     10.08 o
   2   5   5      131.32      123.22      2.51 o
   3   5   5     1391.81     1464.39     16.94 o
   4   5   5      212.97      238.82      3.74 o
   5   5   5       22.50       20.66      2.77 o
   6   5   5      298.21      299.81      2.76 o
   7   5   5      280.49      269.28      3.12 o
   8   5   5      144.39      146.32      3.57 o
   9   5   5       69.20       65.00      2.51 o
  10   5   5        2.83        3.26      2.18 o
  11   5   5        4.36        9.79      1.91 o
  12   5   5        4.19        7.08      2.45 o
 -14   6   5        6.20        9.06      2.11 o
 -13   6   5        1.57        4.92      2.04 o
 -12   6   5       20.90       26.25      2.06 o
 -11   6   5       95.98       96.73      3.52 o
 -10   6   5      144.30      133.14      2.15 o
  -9   6   5      187.60      176.45      5.65 o
  -8   6   5       66.41       66.49      2.05 o
  -7   6   5        6.84       11.20      1.74 o
  -6   6   5       85.25       76.84      2.17 o
  -5   6   5        3.68        5.84      1.98 o
  -4   6   5     1466.94     1418.86     29.42 o
  -3   6   5      299.81      248.67      6.57 o
  -2   6   5      412.92      370.31      6.93 o
  -1   6   5      972.48     1109.36     31.85 o
   0   6   5      178.34      173.59      3.73 o
   1   6   5       37.76       37.64      2.80 o
   2   6   5      619.98      635.23      8.35 o
   3   6   5       35.95       47.91      2.49 o
   4   6   5      107.31      128.53      3.16 o
   5   6   5      402.58      395.41      6.08 o
   6   6   5       13.82       12.32      2.20 o
   7   6   5       35.08       36.05      2.24 o
   8   6   5        0.98        1.92      2.27 o
   9   6   5       91.78       98.91      2.63 o
  10   6   5       19.64       23.34      2.29 o
  11   6   5       27.99       24.85      2.25 o
 -13   7   5       15.02       16.42      1.86 o
 -12   7   5        3.47        7.50      1.96 o
 -11   7   5       38.83       35.13      2.14 o
 -10   7   5       27.65       31.54      1.81 o
  -9   7   5       42.21       39.95      1.79 o
  -8   7   5       12.42       13.62      1.89 o
  -7   7   5      348.91      358.60      6.93 o
  -6   7   5      763.06      780.36     14.84 o
  -5   7   5       27.06       25.54      1.95 o
  -4   7   5      107.39      106.11      3.38 o
  -3   7   5        7.32        9.27      2.27 o
  -2   7   5      942.79      963.09     19.78 o
  -1   7   5        0.48        3.57      2.22 o
   0   7   5        0.00        1.69      2.53 o
   1   7   5        4.64        7.78      2.72 o
   2   7   5       61.34       62.71      2.71 o
   3   7   5       16.56       15.71      2.49 o
   4   7   5       15.89       15.29      2.15 o
   5   7   5       24.50       28.36      2.48 o
   6   7   5      479.96      457.26      4.69 o
   7   7   5       12.08       13.51      2.31 o
   8   7   5       88.10       81.43      2.53 o
   9   7   5       22.55       21.43      2.38 o
  10   7   5        0.30        1.36      2.44 o
  11   7   5        6.29       10.43      2.35 o
 -13   8   5        0.01        2.20      1.78 o
 -12   8   5       19.84       22.84      2.07 o
 -11   8   5       12.48       14.25      1.91 o
 -10   8   5       10.50       13.02      1.86 o
  -9   8   5       72.21       77.05      2.27 o
  -8   8   5        5.93        5.50      1.92 o
  -7   8   5      266.37      268.43      4.67 o
  -6   8   5       27.37       25.83      2.27 o
  -5   8   5      195.97      207.60      2.71 o
  -4   8   5      404.60      370.10      7.05 o
  -3   8   5        2.01        1.87      2.00 o
  -2   8   5       86.00       77.26      2.59 o
  -1   8   5     2026.60     2017.03     45.74 o
   0   8   5       41.67       43.36      2.81 o
   1   8   5       65.57       68.53      3.27 o
   2   8   5      134.03      138.50      4.08 o
   3   8   5        0.63        2.11      2.17 o
   4   8   5       64.52       72.56      2.35 o
   5   8   5       10.50        7.51      2.43 o
   6   8   5      223.19      228.46      4.36 o
   7   8   5       20.60       20.01      2.41 o
   8   8   5       23.81       29.29      2.38 o
   9   8   5        5.65        4.35      2.51 o
  10   8   5        0.88        3.32      2.55 o
  11   8   5        2.59        3.78      2.23 o
 -13   9   5        0.13        2.31      2.16 o
 -12   9   5       20.21       18.13      1.94 o
 -11   9   5        0.52        3.18      1.92 o
 -10   9   5        0.02        2.21      1.88 o
  -9   9   5       64.64       63.46      2.29 o
  -8   9   5        9.17        9.28      1.77 o
  -7   9   5      106.95      100.73      2.11 o
  -6   9   5      334.72      316.04      5.97 o
  -5   9   5       17.94       15.95      2.17 o
  -4   9   5      370.83      353.96      8.17 o
  -3   9   5      239.64      220.07      5.84 o
  -2   9   5        1.51        4.65      2.50 o
  -1   9   5       43.11       50.56      2.39 o
   0   9   5      993.89      963.99     31.64 o
   1   9   5      153.50      152.33      5.16 o
   2   9   5      201.63      216.75      5.39 o
   3   9   5     1117.44     1119.20     22.21 o
   4   9   5     1410.70     1420.25     33.39 o
   5   9   5      209.33      215.01      5.02 o
   6   9   5       23.39       22.89      2.14 o
   7   9   5      150.50      160.18      8.79 o
   8   9   5        9.28       12.23      2.79 o
   9   9   5        4.57        2.25      3.03 o
  10   9   5        2.59        2.89      2.56 o
 -12  10   5        3.75        3.18      1.93 o
 -11  10   5       12.38       12.85      1.93 o
 -10  10   5        0.55        3.28      1.82 o
  -9  10   5       14.71       14.66      1.98 o
  -8  10   5       14.47       14.24      1.83 o
  -7  10   5      298.40      312.46      5.30 o
  -6  10   5      700.03      695.74     13.49 o
  -5  10   5       90.65      102.41      2.39 o
  -4  10   5      129.42      121.62      3.69 o
  -3  10   5        5.74        7.00      2.25 o
  -2  10   5       56.81       54.79      2.47 o
  -1  10   5      141.12      144.75      2.97 o
   0  10   5      634.24      631.45     27.45 o
   1  10   5       23.48       26.25      2.53 o
   2  10   5      200.41      195.93      9.69 o
   3  10   5       49.25       50.13      2.44 o
   4  10   5      744.23      768.92     22.37 o
   5  10   5        0.20        0.35      2.29 o
   6  10   5      426.83      439.70     10.33 o
   7  10   5       17.36       19.60      3.12 o
   8  10   5       14.92       20.47      3.19 o
   9  10   5       14.99       17.47      3.17 o
  10  10   5        0.27        4.88      2.81 o
 -12  11   5        3.67        4.78      2.08 o
 -11  11   5        2.41        4.62      1.95 o
 -10  11   5       74.77       77.16      2.19 o
  -9  11   5        2.60        3.61      1.74 o
  -8  11   5        6.18        9.37      2.04 o
  -7  11   5       17.40       16.64      2.17 o
  -6  11   5       22.95       20.15      2.25 o
  -5  11   5      196.01      209.61      5.28 o
  -4  11   5       74.56       66.67      4.00 o
  -3  11   5      200.23      190.03      5.57 o
  -2  11   5       90.73       92.29      3.15 o
  -1  11   5      335.25      340.47      6.09 o
   0  11   5       79.01       87.93      4.55 o
   1  11   5       73.27       76.19      3.25 o
   2  11   5        0.20        2.03      2.13 o
   3  11   5      130.17      126.57      3.67 o
   4  11   5       82.69       82.29      3.56 o
   5  11   5      290.95      289.83     10.45 o
   6  11   5        4.93        7.60      2.39 o
   7  11   5       18.42       19.85      2.37 o
   8  11   5       81.04       78.24      2.83 o
   9  11   5        3.04        2.92      3.01 o
 -11  12   5        3.31        6.00      2.01 o
 -10  12   5       13.73       13.44      2.04 o
  -9  12   5       16.78       15.82      2.11 o
  -8  12   5       17.07       14.75      1.87 o
  -7  12   5        9.29       11.49      2.00 o
  -6  12   5       26.77       25.30      1.91 o
  -5  12   5      303.94      300.66      8.23 o
  -4  12   5       14.76       12.67      2.15 o
  -3  12   5       20.11       26.11      2.30 o
  -2  12   5      192.03      179.48      3.55 o
  -1  12   5      175.48      167.39      3.02 o
   0  12   5       78.49       85.47      3.17 o
   1  12   5       82.45       94.07      3.05 o
   2  12   5      542.29      540.22     23.40 o
   3  12   5       71.33       72.13      2.52 o
   4  12   5        9.84        8.21      2.16 o
   5  12   5        7.07       10.76      2.11 o
   6  12   5        0.76        2.63      2.59 o
   7  12   5       60.47       56.43      2.80 o
   8  12   5        7.16       12.69      3.62 o
   9  12   5        8.67        5.63      3.51 o
 -10  13   5        8.64       10.82      2.23 o
  -9  13   5        0.08        2.13      2.00 o
  -8  13   5        5.99        5.73      2.17 o
  -7  13   5        3.20        6.23      2.13 o
  -6  13   5        0.21        2.22      2.27 o
  -5  13   5       43.51       41.48      2.36 o
  -4  13   5      103.94      108.80      3.44 o
  -3  13   5      120.55      135.61      4.16 o
  -2  13   5        0.23        4.41      2.14 o
  -1  13   5       79.81       67.49      2.31 o
   0  13   5       16.02       20.36      3.04 o
   1  13   5      115.56      111.75      2.92 o
   2  13   5       96.69      104.32      4.78 o
   3  13   5       15.27       14.85      2.16 o
   4  13   5        1.95        4.79      2.32 o
   5  13   5        8.58        9.41      2.49 o
   6  13   5        2.38        5.42      3.00 o
   7  13   5       87.55       89.25      2.98 o
   8  13   5       13.18        9.14      2.29 o
 -10  14   5        0.02        0.51      2.14 o
  -9  14   5       35.43       36.97      2.29 o
  -8  14   5        1.77        3.05      2.15 o
  -7  14   5       10.18       13.72      2.42 o
  -6  14   5        0.74       -0.71      2.62 o
  -5  14   5       33.95       35.71      2.81 o
  -4  14   5       30.88       32.48      2.67 o
  -3  14   5        8.73       10.44      2.63 o
  -2  14   5       13.58       11.52      2.57 o
  -1  14   5      149.29      141.44      2.52 o
   0  14   5       20.36       21.79      2.08 o
   1  14   5        0.24        0.57      2.32 o
   2  14   5       15.69       20.21      2.24 o
   3  14   5        5.46        5.14      2.35 o
   4  14   5       52.72       57.94      3.33 o
   5  14   5        0.93        3.61      2.14 o
   6  14   5        5.37        9.07      2.71 o
   7  14   5       24.67       26.03      2.93 o
  -9  15   5        1.41        2.92      2.63 o
  -8  15   5       58.94       62.22      2.53 o
  -7  15   5       39.85       38.07      2.53 o
  -6  15   5        3.62        7.40      2.70 o
  -5  15   5       13.40       15.33      2.68 o
  -4  15   5       20.63       23.00      2.37 o
  -3  15   5       36.69       36.58      2.43 o
  -2  15   5       32.17       33.53      2.44 o
  -1  15   5        0.26        5.23      2.09 o
   0  15   5       39.22       44.88      3.02 o
   1  15   5        0.22        3.11      2.08 o
   2  15   5       17.88       17.06      2.29 o
   3  15   5       15.59       16.78      2.31 o
   4  15   5       92.71       98.17      3.94 o
   5  15   5       17.70       17.80      2.24 o
   6  15   5        0.07        2.04      2.87 o
  -8  16   5        2.55        6.28      2.93 o
  -7  16   5       11.90       11.95      3.13 o
  -6  16   5        0.06        2.43      2.76 o
  -5  16   5        0.00        1.40      2.59 o
  -4  16   5       34.62       42.00      2.50 o
  -3  16   5       29.70       26.87      2.38 o
  -2  16   5       32.11       36.03      2.32 o
  -1  16   5        5.56        5.31      2.26 o
   0  16   5       14.76       17.45      2.33 o
   1  16   5       15.45       14.42      2.34 o
   2  16   5        1.83        4.17      2.25 o
   3  16   5       19.80       18.41      2.06 o
   4  16   5       10.17       15.11      2.57 o
   5  16   5       40.52       33.69      3.59 o
  -6  17   5        1.68        4.55      2.63 o
  -5  17   5       17.06       13.05      3.21 o
  -4  17   5        0.01        0.93      2.57 o
  -3  17   5       56.74       51.04      2.36 o
  -2  17   5        2.42        5.63      2.50 o
  -1  17   5        1.39        0.66      2.44 o
   0  17   5      113.37      115.93      3.59 o
   1  17   5        5.32        4.86      2.53 o
   2  17   5       60.03       60.52      2.75 o
   3  17   5        5.26        5.81      2.14 o
   4  17   5        9.59       14.89      2.33 o
  -4  18   5       13.30       15.32      2.42 o
  -3  18   5       34.34       34.91      2.50 o
  -2  18   5        6.49        6.83      2.33 o
  -1  18   5        3.65        5.10      2.72 o
   0  18   5        0.09        0.59      2.44 o
   1  18   5       61.82       57.62      2.64 o
   2  18   5        5.09        7.47      2.30 o
 -14   0   6        1.93        7.66      2.87 o
 -13   0   6        2.61        4.39      3.62 o
 -12   0   6       79.80       76.71      3.00 o
 -11   0   6       15.24       14.11      3.13 o
 -10   0   6        0.00        1.22      2.52 o
  -9   0   6       67.30       82.57      3.58 o
  -8   0   6      117.19      113.93      2.89 o
  -7   0   6       10.31       15.03      2.82 o
  -6   0   6     1836.38     1914.61     51.22 o
  -5   0   6     1175.78     1198.84     34.71 o
  -4   0   6       16.31        8.25      2.94 o
  -3   0   6     1823.06     1638.43     43.10 o
  -2   0   6     4913.22     4842.62    167.16 o
  -1   0   6      306.40      327.44     10.81 o
   0   0   6      759.37      726.15     19.48 o
   1   0   6        0.66        3.63      3.22 o
   2   0   6     2368.30     2474.76     70.44 o
   3   0   6      451.33      414.61      5.80 o
   4   0   6     3112.69     3290.44     40.22 o
   5   0   6     2153.57     2245.19     12.90 o
   6   0   6        0.95        3.75      3.05 o
   7   0   6       15.66       19.95      3.11 o
   8   0   6      248.06      208.21      4.99 o
   9   0   6      237.70      227.17      5.65 o
  10   0   6       13.28       15.16      3.37 o
  11   0   6       16.87       15.98      3.54 o
  12   0   6      113.20      108.66      4.33 o
 -14   1   6       23.08       23.94      2.54 o
 -13   1   6       61.76       52.17      2.46 o
 -12   1   6       65.11       67.93      2.68 o
 -11   1   6       53.62       42.20      2.23 o
 -10   1   6        6.06        6.73      1.93 o
  -9   1   6        7.81       10.97      1.92 o
  -8   1   6      266.06      244.72      4.44 o
  -7   1   6      273.25      261.89      4.91 o
  -6   1   6      694.48      702.06     12.57 o
  -5   1   6        1.69        2.82      2.14 o
  -4   1   6       89.70       88.34      2.30 o
  -3   1   6        0.11        9.47      4.29 o
  -2   1   6     2800.78     2698.64     58.63 o
  -1   1   6      795.38      800.99     15.95 o
   0   1   6      116.68      119.39      2.94 o
   1   1   6        2.11        3.74      2.61 o
   2   1   6       25.09       26.15      2.29 o
   3   1   6       70.19       75.18      3.15 o
   4   1   6      178.78      200.44      3.85 o
   5   1   6       12.31       18.06      2.73 o
   6   1   6       89.41       95.88      3.01 o
   7   1   6       66.51       62.28      2.21 o
   8   1   6       55.60       49.44      2.06 o
   9   1   6       16.04       14.62      2.29 o
  10   1   6       11.37       16.93      2.15 o
  11   1   6        5.01        7.67      2.44 o
  12   1   6       62.60       68.84      4.40 o
 -14   2   6        5.69        6.31      2.56 o
 -13   2   6        9.19        8.41      2.06 o
 -12   2   6        1.48        3.42      2.02 o
 -11   2   6       11.96       13.78      2.01 o
 -10   2   6       11.47       11.01      2.19 o
  -9   2   6       41.66       31.26      2.13 o
  -8   2   6       60.31       63.81      2.73 o
  -7   2   6        5.31        5.25      1.83 o
  -6   2   6      233.95      247.09      5.37 o
  -5   2   6      623.12      611.51     15.64 o
  -4   2   6      174.84      149.23      3.75 o
  -3   2   6      137.08      133.62      3.31 o
  -2   2   6      324.66      333.40      6.43 o
  -1   2   6     2840.77     2904.20     55.88 o
   0   2   6      833.38      855.11     15.65 o
   1   2   6        5.11       11.79      6.33 o
   2   2   6     1123.55     1208.39      8.41 o
   3   2   6     1334.61     1473.80     13.00 o
   4   2   6       47.47       50.45      2.74 o
   5   2   6      559.84      574.12      4.16 o
   6   2   6        3.69        8.87      2.15 o
   7   2   6        0.94        2.67      2.21 o
   8   2   6       16.58       17.23      1.94 o
   9   2   6       14.49       14.98      2.39 o
  10   2   6        9.72       12.11      2.19 o
  11   2   6       14.88       12.74      2.32 o
  12   2   6       10.73        6.45      2.53 o
 -14   3   6        2.88        1.78      2.35 o
 -13   3   6       44.72       50.07      2.15 o
 -12   3   6       28.83       37.21      2.04 o
 -11   3   6      482.71      446.68     14.57 o
 -10   3   6        9.31        9.59      1.98 o
  -9   3   6      185.02      203.70      5.85 o
  -8   3   6       10.33       17.26      1.93 o
  -7   3   6       17.41       12.33      2.24 o
  -6   3   6       19.98       34.23      2.21 o
  -5   3   6       19.95       22.95      1.84 o
  -4   3   6       85.13       77.71      2.39 o
  -3   3   6      391.71      354.48      7.69 o
  -2   3   6      733.13      739.36     20.01 o
  -1   3   6        0.00        2.89      2.54 o
   0   3   6     1176.76     1274.73     34.75 o
   1   3   6      162.49      165.51      3.37 o
   2   3   6      630.45      652.09      7.61 o
   3   3   6      315.83      330.30      3.25 o
   4   3   6        8.67        9.31      2.36 o
   5   3   6        9.32       17.96      2.10 o
   6   3   6      164.75      154.04      3.14 o
   7   3   6       86.96       82.06      2.37 o
   8   3   6      312.30      310.03      3.10 o
   9   3   6      124.07      120.59      3.53 o
  10   3   6       92.05       84.98      3.77 o
  11   3   6      120.70      117.32      2.52 o
 -14   4   6        5.92        6.44      2.20 o
 -13   4   6        6.04        8.72      2.28 o
 -12   4   6       52.49       50.78      2.51 o
 -11   4   6       19.53       22.12      1.88 o
 -10   4   6        0.33        0.68      1.89 o
  -9   4   6        7.58        6.23      1.91 o
  -8   4   6        5.28        5.48      2.03 o
  -7   4   6      289.65      279.38      5.55 o
  -6   4   6      169.47      159.65      5.24 o
  -5   4   6      688.54      674.48     17.13 o
  -4   4   6     1296.77     1136.95     24.40 o
  -3   4   6      935.51      893.70     21.75 o
  -2   4   6      615.69      684.28     14.91 o
  -1   4   6      521.90      538.49      8.51 o
   0   4   6        3.25       13.18      2.94 o
   1   4   6       33.60       32.43      2.65 o
   2   4   6        0.21        1.49      1.82 o
   3   4   6      278.36      308.49      4.08 o
   4   4   6      126.88      129.13      2.74 o
   5   4   6       20.04       26.82      2.07 o
   6   4   6      236.44      250.80      3.13 o
   7   4   6       20.42       14.73      2.33 o
   8   4   6        3.84        6.71      2.80 o
   9   4   6        7.61       10.35      2.62 o
  10   4   6       17.42       15.60      2.42 o
  11   4   6        0.05        6.98      2.51 o
 -14   5   6        1.98        1.25      2.08 o
 -13   5   6        0.01        4.17      1.95 o
 -12   5   6       37.16       39.86      2.01 o
 -11   5   6      198.81      174.07      6.64 o
 -10   5   6        1.47        2.91      2.00 o
  -9   5   6       35.64       39.05      2.40 o
  -8   5   6       43.00       40.63      1.80 o
  -7   5   6        0.10        1.54      1.96 o
  -6   5   6      273.90      250.56      4.62 o
  -5   5   6     1078.71     1044.14     21.97 o
  -4   5   6       94.59       99.99      2.68 o
  -3   5   6      473.13      450.34     10.36 o
  -2   5   6      656.13      660.79     17.93 o
  -1   5   6     4957.86     5312.36    107.77 o
   0   5   6      929.82      942.01     15.37 o
   1   5   6     1665.20     1724.73     39.68 o
   2   5   6      317.09      320.70      3.48 o
   3   5   6       19.40       20.73      2.12 o
   4   5   6        0.48        1.72      2.36 o
   5   5   6      272.07      281.69      3.52 o
   6   5   6        8.20       10.57      2.30 o
   7   5   6       11.71        7.68      2.24 o
   8   5   6       84.76       77.38      2.69 o
   9   5   6      128.21      122.45      2.86 o
  10   5   6       70.99       62.91      2.65 o
  11   5   6        4.75        5.67      2.53 o
 -14   6   6        0.77        2.59      1.96 o
 -13   6   6        0.03        0.54      1.81 o
 -12   6   6       27.90       22.22      2.00 o
 -11   6   6        0.05        4.31      1.88 o
 -10   6   6       72.83       75.51      2.15 o
  -9   6   6       12.74       19.57      1.86 o
  -8   6   6        0.17        0.26      1.56 o
  -7   6   6      304.85      307.41      5.62 o
  -6   6   6      217.85      200.89      4.42 o
  -5   6   6      426.36      409.82      5.68 o
  -4   6   6      615.22      584.50     13.49 o
  -3   6   6      980.69      929.26     22.22 o
  -2   6   6       99.53       72.70      2.61 o
  -1   6   6      739.89      751.61     24.98 o
   0   6   6       48.35       42.17      2.63 o
   1   6   6       10.19       10.54      2.76 o
   2   6   6      288.02      269.71      6.13 o
   3   6   6      311.97      327.86      4.16 o
   4   6   6      106.43      102.61      2.91 o
   5   6   6      252.64      244.61      7.56 o
   6   6   6      317.02      332.63      8.07 o
   7   6   6      322.85      327.59     10.69 o
   8   6   6        0.04       -0.24      2.60 o
   9   6   6       49.99       50.01      2.77 o
  10   6   6       16.03       13.06      2.50 o
  11   6   6        2.42        7.83      2.62 o
 -13   7   6        1.62        3.37      1.98 o
 -12   7   6       14.65       18.96      1.92 o
 -11   7   6      113.11      117.53      3.08 o
 -10   7   6      197.23      181.16      5.40 o
  -9   7   6       28.08       25.50      1.82 o
  -8   7   6       18.28       17.33      1.89 o
  -7   7   6        2.36        6.67      1.93 o
  -6   7   6        0.51        0.19      2.04 o
  -5   7   6      219.12      198.09      3.31 o
  -4   7   6      441.36      392.36     10.13 o
  -3   7   6        7.12        9.55      2.40 o
  -2   7   6     1346.81     1305.18     34.75 o
  -1   7   6      170.39      168.34      6.65 o
   0   7   6     1404.20     1503.88     47.45 o
   1   7   6      925.21      953.00     45.69 o
   2   7   6       27.01       25.96      2.54 o
   3   7   6      374.79      365.48      5.88 o
   4   7   6       75.26       67.40      2.64 o
   5   7   6        0.27        0.17      2.43 o
   6   7   6       10.15        9.92      2.97 o
   7   7   6      113.06      112.42      2.70 o
   8   7   6        0.70       -0.29      2.94 o
   9   7   6        1.14        1.14      2.62 o
  10   7   6        0.40        4.63      2.57 o
  11   7   6        0.01       -1.12      2.36 o
 -13   8   6        8.31        2.67      2.08 o
 -12   8   6        0.83        4.82      1.96 o
 -11   8   6        8.59       12.68      1.97 o
 -10   8   6       11.81       14.00      1.90 o
  -9   8   6       25.88       27.52      1.85 o
  -8   8   6        5.22        5.38      2.18 o
  -7   8   6       12.98       16.04      1.93 o
  -6   8   6      752.84      703.69      9.35 o
  -5   8   6      289.02      299.07      7.00 o
  -4   8   6       61.20       52.36      2.49 o
  -3   8   6      223.69      230.59      9.61 o
  -2   8   6        7.33        6.87      2.22 o
  -1   8   6       41.03       38.85      2.14 o
   0   8   6       49.14       63.82      4.26 o
   1   8   6       84.06      105.01      4.87 o
   2   8   6      297.06      329.59      8.10 o
   3   8   6       20.31       25.04      2.74 o
   4   8   6      177.82      170.42      5.54 o
   5   8   6       44.29       43.37      2.87 o
   6   8   6        2.00        2.25      2.65 o
   7   8   6       15.55       12.87      2.52 o
   8   8   6        2.10        1.34      2.66 o
   9   8   6        8.27        9.48      2.49 o
  10   8   6        2.44        0.89      2.89 o
 -13   9   6        4.82        7.60      2.11 o
 -12   9   6        0.05        2.93      2.25 o
 -11   9   6       78.79       79.05      3.23 o
 -10   9   6        4.33        4.58      2.01 o
  -9   9   6       63.31       59.90      2.19 o
  -8   9   6        0.25        3.93      1.97 o
  -7   9   6        0.08        1.92      1.91 o
  -6   9   6     1378.27     1335.84     21.27 o
  -5   9   6       37.11       41.85      2.46 o
  -4   9   6       23.52       20.41      2.17 o
  -3   9   6        0.55        3.19      2.41 o
  -2   9   6      118.80      119.93      2.77 o
  -1   9   6      167.37      172.89      4.78 o
   0   9   6        1.11        3.45      2.34 o
   1   9   6       40.96       38.23      2.57 o
   2   9   6        3.21        4.86      2.01 o
   3   9   6      101.85      106.61      3.73 o
   4   9   6       50.88       51.22      2.32 o
   5   9   6       32.14       32.63      2.98 o
   6   9   6      119.39      120.59      7.29 o
   7   9   6       42.06       42.61      2.82 o
   8   9   6       73.48       63.91      2.97 o
   9   9   6        5.47        5.08      2.76 o
  10   9   6        3.22        6.68      2.94 o
 -12  10   6        7.70        6.20      2.08 o
 -11  10   6       35.86       37.78      1.96 o
 -10  10   6       49.68       46.78      2.12 o
  -9  10   6        9.58       10.22      1.96 o
  -8  10   6       38.89       44.59      2.02 o
  -7  10   6       17.94       15.41      2.29 o
  -6  10   6      524.85      529.03     10.95 o
  -5  10   6       76.35       74.96      2.76 o
  -4  10   6      180.62      171.52      6.29 o
  -3  10   6        5.08        5.65      2.30 o
  -2  10   6        0.00       -0.11      2.21 o
  -1  10   6        9.54        9.39      2.52 o
   0  10   6       91.98      105.78      4.80 o
   1  10   6      346.82      357.21     11.01 o
   2  10   6        7.33        9.47      2.26 o
   3  10   6       22.63       27.87      2.61 o
   4  10   6      196.30      203.67      5.72 o
   5  10   6      376.22      356.97     13.24 o
   6  10   6       28.15       26.23      2.96 o
   7  10   6      138.64      137.47      5.22 o
   8  10   6        0.32       -0.35      2.47 o
   9  10   6        1.84        7.35      2.56 o
 -12  11   6       30.73       30.72      2.21 o
 -11  11   6        0.34        2.83      2.26 o
 -10  11   6        9.74        9.00      1.92 o
  -9  11   6        1.62       -0.33      1.88 o
  -8  11   6       51.85       53.48      2.16 o
  -7  11   6       32.69       34.24      2.04 o
  -6  11   6        0.48        1.82      2.11 o
  -5  11   6      173.16      170.80      4.84 o
  -4  11   6        9.16       10.58      2.25 o
  -3  11   6        9.46        8.00      2.42 o
  -2  11   6       46.32       53.65      2.54 o
  -1  11   6      152.26      159.34      4.23 o
   0  11   6       96.93       96.18      3.02 o
   1  11   6       32.78       29.95      2.20 o
   2  11   6       71.88       68.32      2.51 o
   3  11   6        1.17        3.18      1.96 o
   4  11   6        6.96       12.92      2.24 o
   5  11   6       53.60       46.43      2.35 o
   6  11   6        0.01       -1.53      2.96 o
   7  11   6       41.63       38.71      3.53 o
   8  11   6        3.05        5.65      3.10 o
   9  11   6        8.69       12.63      2.76 o
 -11  12   6        0.12        1.66      2.24 o
 -10  12   6        0.02        2.55      2.16 o
  -9  12   6       29.36       35.10      2.15 o
  -8  12   6        3.08        2.00      2.04 o
  -7  12   6        2.18        4.68      2.23 o
  -6  12   6        2.12        5.78      2.03 o
  -5  12   6       54.33       59.27      2.45 o
  -4  12   6        7.23       13.58      2.67 o
  -3  12   6        4.38        9.32      2.19 o
  -2  12   6        0.00        0.68      2.29 o
  -1  12   6       14.24       19.09      2.57 o
   0  12   6        1.63        1.11      2.44 o
   1  12   6        0.06        1.67      2.11 o
   2  12   6        6.03        6.91      2.51 o
   3  12   6      101.67      105.72      5.11 o
   4  12   6        6.65        4.47      2.08 o
   5  12   6       46.48       51.14      2.23 o
   6  12   6        1.46       -0.15      2.14 o
   7  12   6       96.90       93.70      7.23 o
   8  12   6        2.93        6.88      2.90 o
 -10  13   6        1.29        1.35      2.32 o
  -9  13   6        0.06        0.34      2.24 o
  -8  13   6        7.26        7.23      2.05 o
  -7  13   6        9.05       11.20      2.12 o
  -6  13   6        9.48        8.19      2.47 o
  -5  13   6      268.13      264.47      7.48 o
  -4  13   6       48.36       51.79      2.72 o
  -3  13   6        1.70        2.88      2.29 o
  -2  13   6      154.88      158.19      3.95 o
  -1  13   6        3.75        7.48      2.46 o
   0  13   6       41.67       38.45      2.25 o
   1  13   6        4.70        5.74      2.10 o
   2  13   6       28.39       29.19      2.02 o
   3  13   6        0.11        4.42      2.18 o
   4  13   6      114.09      103.71      4.39 o
   5  13   6      139.25      136.95      6.97 o
   6  13   6       75.86       75.22      2.67 o
   7  13   6        9.61        8.73      3.22 o
   8  13   6        2.53        2.66      3.26 o
 -10  14   6        6.30        7.40      2.09 o
  -9  14   6        0.01        1.86      2.07 o
  -8  14   6       29.30       32.81      2.41 o
  -7  14   6        1.23        0.27      2.37 o
  -6  14   6       18.26       19.71      2.53 o
  -5  14   6       10.87       15.36      2.46 o
  -4  14   6        0.59        4.39      2.54 o
  -3  14   6      115.21      120.41      3.08 o
  -2  14   6       31.59       38.08      2.73 o
  -1  14   6        0.43       -1.66      2.67 o
   0  14   6      234.45      218.63      9.21 o
   1  14   6       12.17       17.01      2.18 o
   2  14   6        3.63        4.33      2.08 o
   3  14   6       47.48       42.86      2.19 o
   4  14   6       62.95       63.39      4.19 o
   5  14   6        4.33        5.17      2.40 o
   6  14   6       38.18       37.61      2.85 o
   7  14   6        1.88       -4.23      3.82 o
  -9  15   6        5.37        7.11      2.30 o
  -8  15   6        4.46        4.64      2.52 o
  -7  15   6        0.27       -3.02      2.45 o
  -6  15   6        7.55        7.51      2.40 o
  -5  15   6       34.05       39.11      3.07 o
  -4  15   6      101.08      111.32      3.00 o
  -3  15   6       23.53       22.91      2.42 o
  -2  15   6        2.43        4.89      2.39 o
  -1  15   6       38.57       42.98      2.37 o
   0  15   6       20.64       16.89      2.21 o
   1  15   6       38.19       34.84      2.40 o
   2  15   6       24.70       22.06      2.30 o
   3  15   6       18.99       20.98      2.30 o
   4  15   6       96.70       93.71      5.50 o
   5  15   6        0.35        0.41      2.81 o
   6  15   6        3.73        5.31      2.45 o
  -7  16   6        0.00        2.85      2.61 o
  -6  16   6        6.92       10.68      2.69 o
  -5  16   6        0.48        1.90      3.06 o
  -4  16   6       13.25       15.06      2.59 o
  -3  16   6       57.30       54.12      3.01 o
  -2  16   6        1.03        0.93      2.05 o
  -1  16   6        0.18       -0.57      2.58 o
   0  16   6        7.67        9.31      2.30 o
   1  16   6       11.14       11.66      2.25 o
   2  16   6       16.60       20.26      2.56 o
   3  16   6       48.73       51.21      3.23 o
   4  16   6        2.47        5.43      2.57 o
   5  16   6       36.52       34.68      2.84 o
  -6  17   6        1.54        5.71      3.27 o
  -5  17   6        1.63        3.93      3.17 o
  -4  17   6       10.70       11.12      2.72 o
  -3  17   6      129.64      127.49      4.66 o
  -2  17   6       47.84       39.96      2.53 o
  -1  17   6      101.35       95.36      2.95 o
   0  17   6       28.00       23.87      2.44 o
   1  17   6        5.21        4.44      2.22 o
   2  17   6       35.87       37.17      2.81 o
   3  17   6        0.18       -3.21      2.26 o
  -3  18   6        0.48        3.66      2.54 o
  -2  18   6       37.37       44.44      3.00 o
  -1  18   6        4.97        7.29      2.19 o
   0  18   6       21.13       18.45      2.75 o
 -14   1   7        0.86        4.20      2.35 o
 -13   1   7        7.55        9.95      2.62 o
 -12   1   7       30.28       23.73      2.65 o
 -11   1   7      207.04      176.41      4.82 o
 -10   1   7        7.27        8.89      1.91 o
  -9   1   7      101.61      100.79      2.77 o
  -8   1   7        8.16        9.83      1.94 o
  -7   1   7       95.02       81.77      3.62 o
  -6   1   7      772.44      807.79     19.81 o
  -5   1   7      819.61      815.98     17.47 o
  -4   1   7        1.20        1.43      1.94 o
  -3   1   7     2010.00     2104.33     55.35 o
  -2   1   7     1074.77     1143.25     32.75 o
  -1   1   7     1050.64     1034.88     19.19 o
   0   1   7        0.16        5.35      2.08 o
   1   1   7        8.07       16.08      2.35 o
   2   1   7       98.75      100.75      2.97 o
   3   1   7      205.78      234.54      2.93 o
   4   1   7       34.50       35.61      2.37 o
   5   1   7      627.01      656.00      7.17 o
   6   1   7        1.37        2.15      2.40 o
   7   1   7      261.65      226.94      2.59 o
   8   1   7       66.02       59.76      2.10 o
   9   1   7       49.47       54.37      3.88 o
  10   1   7        3.01        2.13      2.17 o
  11   1   7       16.93       15.85      1.91 o
 -14   2   7       40.20       46.40      2.33 o
 -13   2   7       11.56        8.44      2.14 o
 -12   2   7       71.22       48.65      2.53 o
 -11   2   7        3.54        2.47      1.88 o
 -10   2   7      177.17      153.29      3.48 o
  -9   2   7        2.53        3.13      2.04 o
  -8   2   7       11.28       17.32      2.08 o
  -7   2   7        4.97        4.26      1.81 o
  -6   2   7       95.53       94.60      2.39 o
  -5   2   7        6.04        7.36      1.93 o
  -4   2   7      214.20      230.22      3.35 o
  -3   2   7      790.96      773.12     22.74 o
  -2   2   7     1702.56     1863.68     42.22 o
  -1   2   7      545.42      590.44     10.85 o
   0   2   7     1687.36     1793.03     33.04 o
   1   2   7        0.07        0.60      2.34 o
   2   2   7       79.71       72.65      2.64 o
   3   2   7      331.68      315.10      5.21 o
   4   2   7        3.31        7.48      2.25 o
   5   2   7      139.00      134.27      2.86 o
   6   2   7        9.26       12.36      2.13 o
   7   2   7      124.20      123.83      2.81 o
   8   2   7      320.78      300.57      5.89 o
   9   2   7        0.68        1.10      1.79 o
  10   2   7        2.83        4.21      2.07 o
  11   2   7        1.17        4.45      2.53 o
 -14   3   7       53.22       58.43      3.67 o
 -13   3   7       31.43       30.45      2.15 o
 -12   3   7        0.77       -0.03      2.17 o
 -11   3   7        1.24        3.06      2.04 o
 -10   3   7        0.26        4.03      2.80 o
  -9   3   7       11.99       14.54      2.09 o
  -8   3   7        9.54       10.20      2.17 o
  -7   3   7      228.03      230.98      4.58 o
  -6   3   7        3.97        2.98      2.02 o
  -5   3   7        0.61        1.35      2.00 o
  -4   3   7      308.67      289.48      6.38 o
  -3   3   7     1658.83     1685.64     41.04 o
  -2   3   7      249.10      281.89      4.52 o
  -1   3   7        1.75       15.75      7.63 o
   0   3   7     1634.04     1682.94     30.80 o
   1   3   7     1015.32     1068.28     19.52 o
   2   3   7       71.15       70.60      2.43 o
   3   3   7        2.72        7.17      2.31 o
   4   3   7        3.18        6.82      2.41 o
   5   3   7        5.51        5.12      2.25 o
   6   3   7       42.74       36.85      2.43 o
   7   3   7        1.58        5.51      2.36 o
   8   3   7        0.14        3.44      2.24 o
   9   3   7       10.14        9.01      2.18 o
  10   3   7       37.56       40.37      2.38 o
  11   3   7        0.72        2.80      2.54 o
 -14   4   7        0.70        3.86      2.05 o
 -13   4   7       23.89       20.86      2.16 o
 -12   4   7       63.92       62.23      2.60 o
 -11   4   7      179.59      165.40      3.40 o
 -10   4   7      283.32      241.77      5.20 o
  -9   4   7        2.23        3.80      1.86 o
  -8   4   7      120.72      114.08      3.48 o
  -7   4   7      130.47      115.66      2.69 o
  -6   4   7      303.18      289.65      7.43 o
  -5   4   7       53.20       54.69      2.39 o
  -4   4   7     1005.71      956.34     16.94 o
  -3   4   7      993.62      990.74     24.14 o
  -2   4   7     3175.27     3170.95     62.00 o
  -1   4   7     1526.77     1521.34     29.90 o
   0   4   7     4462.47     4450.99     91.04 o
   1   4   7     1001.04     1033.73     17.93 o
   2   4   7      308.81      345.21      3.97 o
   3   4   7      247.66      234.61      3.08 o
   4   4   7      235.88      230.74      3.25 o
   5   4   7        7.84       15.77      2.70 o
   6   4   7      338.11      307.20      3.16 o
   7   4   7      620.38      585.51      7.79 o
   8   4   7        0.34        2.47      2.39 o
   9   4   7       35.53       35.42      2.68 o
  10   4   7       13.85       11.72      2.71 o
  11   4   7       52.75       54.56      2.96 o
 -14   5   7        3.14        3.23      2.36 o
 -13   5   7       15.63       15.00      2.03 o
 -12   5   7       10.92       15.26      2.18 o
 -11   5   7      107.95       82.76      2.54 o
 -10   5   7       56.09       60.45      2.50 o
  -9   5   7        8.26       11.14      2.01 o
  -8   5   7       66.02       75.22      2.40 o
  -7   5   7      192.89      178.84      4.52 o
  -6   5   7        4.23        1.13      1.85 o
  -5   5   7      296.31      263.69      5.51 o
  -4   5   7      132.84      128.09      3.80 o
  -3   5   7       74.24       49.08      2.49 o
  -2   5   7      152.67      153.12      2.83 o
  -1   5   7     2814.34     2902.56     54.01 o
   0   5   7      321.62      278.16      6.96 o
   1   5   7       41.67       42.11      2.37 o
   2   5   7      108.67      102.83      2.44 o
   3   5   7      126.83      145.91      2.57 o
   4   5   7      127.55      126.62      2.60 o
   5   5   7      153.16      146.85      2.73 o
   6   5   7      164.25      153.73      3.11 o
   7   5   7      103.99       87.70      2.99 o
   8   5   7       23.82       23.58      2.56 o
   9   5   7       62.06       60.46      3.19 o
  10   5   7       17.98       17.00      2.74 o
  11   5   7        0.95        1.20      2.86 o
 -14   6   7        0.87        5.90      2.21 o
 -13   6   7        1.83        0.89      1.84 o
 -12   6   7       39.85       33.74      2.07 o
 -11   6   7       14.61       13.29      2.23 o
 -10   6   7      138.87      135.20      3.05 o
  -9   6   7      137.69      136.15      2.83 o
  -8   6   7       55.29       60.43      2.15 o
  -7   6   7        0.65        1.24      1.78 o
  -6   6   7      506.15      492.89     11.15 o
  -5   6   7      413.23      388.33      8.26 o
  -4   6   7      191.83      142.15      4.69 o
  -3   6   7        0.05        4.38      2.28 o
  -2   6   7       60.64       71.07      2.59 o
  -1   6   7      196.16      179.97      5.49 o
   0   6   7     1040.38     1065.73     26.79 o
   1   6   7      963.70     1017.57     21.06 o
   2   6   7      138.55      154.01      3.68 o
   3   6   7      142.38      149.92      2.23 o
   4   6   7        9.15        9.50      2.57 o
   5   6   7      289.80      278.01      6.05 o
   6   6   7       54.83       58.22      2.45 o
   7   6   7       87.57       93.24      3.38 o
   8   6   7       43.79       46.61      2.72 o
   9   6   7       33.88       29.13      2.86 o
  10   6   7       28.88       24.87      2.91 o
 -13   7   7       10.39        9.87      2.04 o
 -12   7   7       43.21       42.73      2.25 o
 -11   7   7       33.21       30.28      1.96 o
 -10   7   7       23.39       28.32      2.23 o
  -9   7   7       13.19       20.06      2.03 o
  -8   7   7        1.91        3.12      1.91 o
  -7   7   7      515.11      503.60     10.11 o
  -6   7   7       21.98       20.67      2.29 o
  -5   7   7        7.44        7.22      2.30 o
  -4   7   7      242.42      253.24      5.71 o
  -3   7   7      454.05      473.87     11.94 o
  -2   7   7       14.84       19.69      2.58 o
  -1   7   7      116.89      129.82      3.30 o
   0   7   7        3.59        5.73      2.45 o
   1   7   7       10.53        9.83      2.28 o
   2   7   7      364.89      367.11      6.17 o
   3   7   7      349.21      349.53      4.44 o
   4   7   7      361.74      367.79      5.39 o
   5   7   7      275.81      278.96      3.24 o
   6   7   7       20.43       20.27      2.39 o
   7   7   7       19.87       16.58      2.90 o
   8   7   7       14.49       13.81      2.40 o
   9   7   7       62.50       62.14      2.63 o
  10   7   7        0.74        3.02      2.60 o
 -13   8   7        0.18        0.54      1.89 o
 -12   8   7        4.68        4.49      2.00 o
 -11   8   7       17.80       19.94      1.88 o
 -10   8   7       46.25       42.63      2.09 o
  -9   8   7       48.29       44.82      1.88 o
  -8   8   7        0.01        1.33      1.87 o
  -7   8   7       67.93       67.06      2.70 o
  -6   8   7      264.05      270.02      3.52 o
  -5   8   7        4.26        6.59      2.52 o
  -4   8   7       67.28       63.33      2.34 o
  -3   8   7       43.54       43.10      2.36 o
  -2   8   7      812.50      885.00     28.97 o
  -1   8   7        9.14       13.97      2.44 o
   0   8   7       13.70       35.68     12.42 o
   1   8   7       38.69       31.38      2.71 o
   2   8   7      842.16      882.44     24.00 o
   3   8   7        0.00        2.19      2.75 o
   4   8   7        0.42        1.01      2.24 o
   5   8   7        4.93        6.15      2.29 o
   6   8   7      386.53      406.82      4.40 o
   7   8   7       12.70       11.56      2.69 o
   8   8   7       27.91       26.03      2.59 o
   9   8   7       12.45       11.79      2.76 o
  10   8   7        2.00        3.39      3.38 o
 -13   9   7        0.11        2.52      1.99 o
 -12   9   7       22.10       22.64      1.99 o
 -11   9   7        0.03        1.22      1.87 o
 -10   9   7       22.13       25.36      1.76 o
  -9   9   7      102.34      107.41      3.12 o
  -8   9   7        0.16        0.23      1.87 o
  -7   9   7        3.89        4.43      1.99 o
  -6   9   7        2.45        3.18      2.10 o
  -5   9   7      931.18      895.65     18.62 o
  -4   9   7        6.97        5.65      2.08 o
  -3   9   7      309.90      321.33     10.80 o
  -2   9   7       45.97       45.31      2.41 o
  -1   9   7      243.20      260.63     10.28 o
   0   9   7        4.72        4.65      2.37 o
   1   9   7       22.95       23.05      2.75 o
   2   9   7        0.22       -0.77      2.18 o
   3   9   7       25.21       22.57      2.62 o
   4   9   7      674.96      693.26     24.59 o
   5   9   7      276.09      275.06      7.73 o
   6   9   7        9.23       10.75      2.96 o
   7   9   7        5.12        6.87      2.75 o
   8   9   7        4.20        1.99      2.51 o
   9   9   7       23.05       21.33      3.33 o
 -12  10   7        1.49        0.75      1.72 o
 -11  10   7       17.98       15.40      2.15 o
 -10  10   7        7.90        8.08      1.91 o
  -9  10   7       14.88       16.68      1.99 o
  -8  10   7        2.37        5.00      2.13 o
  -7  10   7        6.69       11.89      1.96 o
  -6  10   7       58.60       64.42      2.14 o
  -5  10   7      482.01      506.35     13.22 o
  -4  10   7        9.67        9.61      2.64 o
  -3  10   7      372.66      366.42     13.29 o
  -2  10   7      165.19      168.21      5.96 o
  -1  10   7        2.24        1.06      2.32 o
   0  10   7       39.42       37.83      2.34 o
   1  10   7        7.86        5.42      2.37 o
   2  10   7        2.85        2.66      2.16 o
   3  10   7        5.69        5.92      2.54 o
   4  10   7       22.27       21.22      2.60 o
   5  10   7        0.26        1.89      3.14 o
   6  10   7       18.08       17.93      2.83 o
   7  10   7       41.45       40.90      3.60 o
   8  10   7        0.37        1.22      2.36 o
   9  10   7       14.13       12.91      2.80 o
 -12  11   7        0.19        2.45      1.98 o
 -11  11   7       26.72       23.97      2.02 o
 -10  11   7       16.69       18.31      2.01 o
  -9  11   7        1.53        4.82      2.14 o
  -8  11   7        6.73        8.59      1.88 o
  -7  11   7        3.22        6.59      1.95 o
  -6  11   7       30.84       34.98      2.58 o
  -5  11   7      238.58      240.22      5.90 o
  -4  11   7        3.20        4.18      2.54 o
  -3  11   7       40.68       37.89      2.57 o
  -2  11   7      263.11      243.04      6.54 o
  -1  11   7      115.92      105.83      3.29 o
   0  11   7       54.53       63.31      3.51 o
   1  11   7       19.44       26.09      2.31 o
   2  11   7        0.17        1.12      1.98 o
   3  11   7        0.85        6.71      2.83 o
   4  11   7       51.93       55.25      2.50 o
   5  11   7        4.96        6.06      2.57 o
   6  11   7        5.70        2.96      2.94 o
   7  11   7       12.74       13.13      3.09 o
   8  11   7       84.15       79.19      6.23 o
 -11  12   7        3.62        2.56      2.26 o
 -10  12   7       11.75       13.93      2.36 o
  -9  12   7        0.47        0.39      2.27 o
  -8  12   7        0.00        0.10      2.12 o
  -7  12   7       56.42       56.22      2.51 o
  -6  12   7       42.94       39.54      2.55 o
  -5  12   7      128.91      133.81      3.75 o
  -4  12   7        9.19       10.77      2.14 o
  -3  12   7       22.17       26.61      2.65 o
  -2  12   7        2.89        4.37      2.47 o
  -1  12   7       53.14       52.65      2.56 o
   0  12   7      109.27      104.53      3.37 o
   1  12   7      131.38      123.22      6.18 o
   2  12   7        0.76        1.56      2.00 o
   3  12   7        9.15        8.81      2.15 o
   4  12   7       26.57       23.50      2.69 o
   5  12   7        1.58        4.69      3.05 o
   6  12   7       49.87       55.41      3.19 o
   7  12   7       10.47       15.52      3.81 o
   8  12   7       39.16       44.22      4.42 o
 -10  13   7       20.12       23.07      2.38 o
  -9  13   7       14.93       16.97      2.28 o
  -8  13   7       19.65       21.38      2.10 o
  -7  13   7        5.97        6.60      2.39 o
  -6  13   7       20.65       20.74      2.30 o
  -5  13   7        5.69        4.60      2.55 o
  -4  13   7        6.77       10.17      2.69 o
  -3  13   7        2.11        3.34      2.15 o
  -2  13   7       89.87       78.83      2.78 o
  -1  13   7       57.37       47.16      2.39 o
   0  13   7       27.93       19.71      2.27 o
   1  13   7       18.24       19.14      2.36 o
   2  13   7        2.69        5.60      1.86 o
   3  13   7       24.28       30.53      2.71 o
   4  13   7       11.66       15.50      2.26 o
   5  13   7        2.21        1.70      2.41 o
   6  13   7        6.34       12.26      3.65 o
   7  13   7       15.23       19.73      3.90 o
  -9  14   7       25.49       21.98      2.63 o
  -8  14   7       16.42       17.59      2.23 o
  -7  14   7        0.23        2.25      2.68 o
  -6  14   7       25.74       30.72      2.38 o
  -5  14   7      145.29      153.12      3.28 o
  -4  14   7        3.77        7.65      3.01 o
  -3  14   7       14.49       12.13      2.61 o
  -2  14   7        0.13        0.13      2.77 o
  -1  14   7       19.43       19.09      2.67 o
   0  14   7       12.02       14.59      2.17 o
   1  14   7        8.62        9.73      2.04 o
   2  14   7       17.98       21.52      2.24 o
   3  14   7        2.21        2.47      2.35 o
   4  14   7        4.13        5.11      2.29 o
   5  14   7       12.27        9.94      2.59 o
   6  14   7        0.92        4.83      3.83 o
  -8  15   7       14.77       17.65      2.68 o
  -7  15   7        7.96        8.64      2.79 o
  -6  15   7        1.22        1.54      2.19 o
  -5  15   7       23.89       26.21      3.27 o
  -4  15   7        3.33        6.78      2.71 o
  -3  15   7        0.63        1.51      2.52 o
  -2  15   7        2.54        1.92      2.45 o
  -1  15   7       65.01       58.14      2.49 o
   0  15   7        2.68        4.73      2.00 o
   1  15   7       27.43       25.99      2.43 o
   2  15   7        8.05        5.55      2.14 o
   3  15   7        3.48        4.36      2.34 o
   4  15   7        9.85       12.95      2.61 o
   5  15   7       14.49       13.07      2.63 o
  -7  16   7        3.21        7.10      2.45 o
  -6  16   7       16.23       15.45      3.31 o
  -5  16   7        2.95        3.52      2.88 o
  -4  16   7        1.02       -0.07      2.61 o
  -3  16   7        0.22        0.81      2.40 o
  -2  16   7       11.27       16.88      2.51 o
  -1  16   7        0.71        1.71      2.36 o
   0  16   7        0.02        2.96      2.35 o
   1  16   7       24.49       23.25      2.11 o
   2  16   7        0.49        2.65      2.14 o
   3  16   7        1.78        2.06      2.06 o
   4  16   7        2.95        3.53      2.44 o
  -5  17   7        0.39        1.86      3.26 o
  -4  17   7       14.27       18.75      3.34 o
  -3  17   7        0.05        1.29      2.64 o
  -2  17   7       34.15       39.43      2.46 o
  -1  17   7       10.81        9.77      2.40 o
   0  17   7       33.85       32.25      2.44 o
   1  17   7        2.36        6.93      2.37 o
   2  17   7        3.52        5.06      2.47 o
 -14   0   8       78.40       80.67      5.25 o
 -13   0   8       41.66       40.86      3.38 o
 -12   0   8        3.71       10.36      4.31 o
 -11   0   8        3.17        5.13      2.72 o
 -10   0   8       59.15       78.37      3.29 o
  -9   0   8      171.29      172.00      4.79 o
  -8   0   8        0.13        3.36      2.65 o
  -7   0   8      716.27      676.93     26.49 o
  -6   0   8        0.75        4.06      3.32 o
  -5   0   8     1486.36     1356.67     31.76 o
  -4   0   8      157.14      156.66      4.83 o
  -3   0   8       16.80       25.15      2.81 o
  -2   0   8      915.96      988.58     35.57 o
  -1   0   8      270.66      281.78      9.69 o
   0   0   8       38.28       27.54      3.13 o
   1   0   8     1796.28     1884.83     44.86 o
   2   0   8       55.56       77.95      5.73 o
   3   0   8      679.03      669.16     17.36 o
   4   0   8      775.65      765.96      9.34 o
   5   0   8      124.90      123.43      3.62 o
   6   0   8      422.74      342.39      3.96 o
   7   0   8      111.99       94.37      2.71 o
   8   0   8        0.61        3.81      2.45 o
   9   0   8       21.60       26.23      2.65 o
  10   0   8        0.05        2.55      2.94 o
  11   0   8        1.66        5.23      2.86 o
 -14   1   8        3.89        0.94      2.49 o
 -13   1   8        1.54        1.64      2.45 o
 -12   1   8        0.62        3.43      1.94 o
 -11   1   8       57.23       52.10      2.03 o
 -10   1   8        7.45        5.19      2.01 o
  -9   1   8       87.60       91.32      2.12 o
  -8   1   8      152.84      136.47      3.29 o
  -7   1   8      250.36      239.08      6.47 o
  -6   1   8       76.68       68.93      2.41 o
  -5   1   8      126.95      104.69      2.28 o
  -4   1   8      437.48      472.09     10.54 o
  -3   1   8        0.00        2.99      2.17 o
  -2   1   8      999.90     1039.46     27.12 o
  -1   1   8       87.18       82.82      2.16 o
   0   1   8      375.39      362.97      7.31 o
   1   1   8       30.57       27.31      2.18 o
   2   1   8      882.45     1001.47     13.87 o
   3   1   8      198.35      209.55      2.89 o
   4   1   8        2.88        4.91      2.23 o
   5   1   8       17.11       19.01      1.83 o
   6   1   8        3.32        5.13      2.12 o
   7   1   8      252.17      197.00      3.67 o
   8   1   8       35.28       26.61      1.89 o
   9   1   8       17.93       21.29      2.15 o
  10   1   8        0.03        1.99      2.01 o
  11   1   8        5.88        9.52      2.60 o
 -14   2   8        1.05        5.74      2.36 o
 -13   2   8        4.64        9.07      2.34 o
 -12   2   8        9.94        9.01      1.96 o
 -11   2   8        9.80        9.17      2.02 o
 -10   2   8        8.79        5.69      2.29 o
  -9   2   8       31.78       34.13      1.86 o
  -8   2   8       87.03       89.33      2.35 o
  -7   2   8      118.59      118.61      3.03 o
  -6   2   8       50.10       45.30      2.01 o
  -5   2   8        2.62        4.47      2.17 o
  -4   2   8       34.58       28.53      2.19 o
  -3   2   8        9.06        6.76      1.95 o
  -2   2   8      126.41      161.08      2.95 o
  -1   2   8     1206.74     1220.69     29.78 o
   0   2   8       14.24       12.43      2.48 o
   1   2   8      394.32      419.87      5.77 o
   2   2   8        0.09        2.84      2.61 o
   3   2   8      162.13      148.87      2.56 o
   4   2   8       29.33       36.27      2.38 o
   5   2   8       35.09       30.55      2.18 o
   6   2   8       73.83       69.48      2.79 o
   7   2   8       44.95       47.09      2.39 o
   8   2   8        0.49        1.70      2.25 o
   9   2   8        7.92       13.49      3.05 o
  10   2   8        0.02        1.75      2.25 o
  11   2   8       22.48       24.36      2.30 o
 -14   3   8        0.21        0.57      2.18 o
 -13   3   8        6.61        6.32      1.92 o
 -12   3   8        0.03        3.60      2.03 o
 -11   3   8       25.98       21.40      2.08 o
 -10   3   8      171.65      174.03      4.31 o
  -9   3   8       17.40       19.40      2.15 o
  -8   3   8       53.47       55.63      2.54 o
  -7   3   8       62.93       58.70      2.14 o
  -6   3   8        2.14        4.40      2.06 o
  -5   3   8      701.18      615.64     10.38 o
  -4   3   8      331.16      329.71      6.21 o
  -3   3   8      631.36      682.84     41.74 o
  -2   3   8     1339.95     1404.31     22.26 o
  -1   3   8      572.56      545.82     13.40 o
   0   3   8      558.23      536.09     11.32 o
   1   3   8       81.77       83.40      2.69 o
   2   3   8      263.44      271.56      3.04 o
   3   3   8       16.90       20.38      2.26 o
   4   3   8      162.14      158.24      3.01 o
   5   3   8        1.07        2.17      2.09 o
   6   3   8       50.10       40.27      2.50 o
   7   3   8       11.88        7.53      2.18 o
   8   3   8        8.70        9.07      2.56 o
   9   3   8        3.12        4.94      2.35 o
  10   3   8       29.34       37.88      2.60 o
 -14   4   8        3.83        3.34      2.20 o
 -13   4   8        2.38        3.45      2.24 o
 -12   4   8        0.90       -0.15      2.15 o
 -11   4   8       57.74       55.08      2.18 o
 -10   4   8        2.22        3.96      1.79 o
  -9   4   8       23.60       27.97      1.92 o
  -8   4   8        0.98        4.20      2.07 o
  -7   4   8      166.28      165.38      4.38 o
  -6   4   8      190.30      184.12      4.37 o
  -5   4   8      188.27      184.48      2.93 o
  -4   4   8        0.11        3.68      2.14 o
  -3   4   8        0.44        2.37      2.28 o
  -2   4   8     1644.27     1741.81     34.31 o
  -1   4   8      171.15      153.87      3.96 o
   0   4   8     1809.43     1774.36     33.25 o
   1   4   8      286.69      306.96      7.25 o
   2   4   8      346.75      324.20      7.69 o
   3   4   8       34.47       36.60      2.45 o
   4   4   8        2.45        4.81      2.39 o
   5   4   8        0.01        2.05      2.46 o
   6   4   8       92.47       70.01      2.74 o
   7   4   8        0.42        0.13      2.12 o
   8   4   8       13.85       12.82      2.58 o
   9   4   8        0.99        2.12      2.37 o
  10   4   8       81.30       78.07      3.22 o
 -14   5   8        0.11        2.90      2.09 o
 -13   5   8        0.69        2.69      2.43 o
 -12   5   8        7.35        8.87      1.88 o
 -11   5   8        5.88        8.73      2.02 o
 -10   5   8      290.18      270.77      7.94 o
  -9   5   8       74.88       67.40      2.11 o
  -8   5   8       92.85       90.79      2.29 o
  -7   5   8       50.40       58.94      2.26 o
  -6   5   8       27.59       36.01      2.10 o
  -5   5   8     1200.82     1083.15     23.11 o
  -4   5   8      265.06      257.33      5.05 o
  -3   5   8       74.27       80.77      2.35 o
  -2   5   8       31.01       35.42      2.47 o
  -1   5   8       85.28       83.89      2.45 o
   0   5   8      832.99      780.59     19.50 o
   1   5   8      351.41      408.37      9.20 o
   2   5   8      477.53      469.49     10.43 o
   3   5   8       77.81       76.06      2.37 o
   4   5   8        9.65        9.47      2.24 o
   5   5   8      145.61      165.51      3.12 o
   6   5   8        0.84        6.42      3.50 o
   7   5   8       58.69       54.73      3.16 o
   8   5   8       82.17       78.34      2.78 o
   9   5   8        9.70       10.54      2.52 o
  10   5   8       11.37       10.66      2.56 o
 -13   6   8        0.09        3.22      2.13 o
 -12   6   8       12.01        7.32      1.80 o
 -11   6   8        2.32        4.65      2.01 o
 -10   6   8       31.78       34.45      2.02 o
  -9   6   8       77.83       74.63      2.73 o
  -8   6   8       18.87       19.58      1.90 o
  -7   6   8        3.16        4.48      1.93 o
  -6   6   8      129.24      118.28      5.22 o
  -5   6   8        4.11        6.27      2.37 o
  -4   6   8      122.96      126.73      4.74 o
  -3   6   8      114.08      114.26      2.85 o
  -2   6   8      158.63      169.97      4.15 o
  -1   6   8      191.91      210.61      6.04 o
   0   6   8      230.38      226.05      4.20 o
   1   6   8      121.66      118.68      3.18 o
   2   6   8      215.37      221.39      5.37 o
   3   6   8      348.87      348.81      5.00 o
   4   6   8        4.33        8.83      2.42 o
   5   6   8      117.13      124.26      3.50 o
   6   6   8       55.91       62.19      2.54 o
   7   6   8       42.24       41.87      2.26 o
   8   6   8       21.36       22.84      3.19 o
   9   6   8       41.63       43.21      2.92 o
  10   6   8        0.86        5.14      2.90 o
 -13   7   8        0.15        2.74      2.01 o
 -12   7   8        0.29       -0.14      1.80 o
 -11   7   8       12.26       14.14      1.86 o
 -10   7   8       11.51       14.24      1.89 o
  -9   7   8        3.65        4.65      1.93 o
  -8   7   8       71.05       70.40      2.77 o
  -7   7   8      151.48      156.46      3.92 o
  -6   7   8     1261.17     1190.67     27.77 o
  -5   7   8      224.98      227.61      4.75 o
  -4   7   8       24.83       17.31      2.17 o
  -3   7   8      680.15      657.15     23.61 o
  -2   7   8      479.89      483.75     19.43 o
  -1   7   8      160.77      161.05      3.36 o
   0   7   8       29.55       33.89      2.78 o
   1   7   8        7.82        8.06      2.16 o
   2   7   8      265.29      275.86      5.94 o
   3   7   8        0.18        4.37      2.12 o
   4   7   8     1206.18     1270.39     16.06 o
   5   7   8       28.46       26.52      2.69 o
   6   7   8        3.52        6.51      2.33 o
   7   7   8      148.11      148.94      3.36 o
   8   7   8       27.29       24.57      2.34 o
   9   7   8        2.29        6.36      2.38 o
  10   7   8        4.61        3.99      2.82 o
 -13   8   8        0.07        1.84      2.08 o
 -12   8   8        7.22        8.35      1.85 o
 -11   8   8        0.32        1.08      1.85 o
 -10   8   8       23.44       25.41      1.94 o
  -9   8   8        0.03        3.70      2.06 o
  -8   8   8       46.57       47.67      2.24 o
  -7   8   8      102.01      101.27      2.35 o
  -6   8   8     1733.85     1698.15     24.98 o
  -5   8   8       54.76       61.26      2.58 o
  -4   8   8       10.82       15.11      2.05 o
  -3   8   8      336.84      337.43      9.47 o
  -2   8   8        7.53        8.55      2.38 o
  -1   8   8        0.12        3.29      2.43 o
   0   8   8        0.43        0.14      2.54 o
   1   8   8        1.77        2.21      2.94 o
   2   8   8       55.23       61.86      2.49 o
   3   8   8      510.68      508.72     11.12 o
   4   8   8       42.59       36.86      2.57 o
   5   8   8       98.39      100.19      2.93 o
   6   8   8       22.44       21.12      2.49 o
   7   8   8       64.17       64.44      3.28 o
   8   8   8       12.54       13.93      2.33 o
   9   8   8        3.16        1.86      2.58 o
 -12   9   8        3.99        3.12      2.06 o
 -11   9   8       29.14       23.30      2.06 o
 -10   9   8       81.80       80.74      2.71 o
  -9   9   8        2.55        4.07      1.97 o
  -8   9   8       38.33       38.37      2.31 o
  -7   9   8      539.00      549.68      7.88 o
  -6   9   8       23.86       24.28      2.29 o
  -5   9   8       84.73       91.18      2.39 o
  -4   9   8       18.26       20.18      2.47 o
  -3   9   8       23.33       22.74      2.61 o
  -2   9   8      289.21      274.44     13.60 o
  -1   9   8       45.24       49.12      3.00 o
   0   9   8       20.86       20.08      4.07 o
   1   9   8        2.97        7.60      2.65 o
   2   9   8      216.15      218.27      7.03 o
   3   9   8      110.81      108.23      3.51 o
   4   9   8        8.75        8.61      2.38 o
   5   9   8      110.02      108.34      3.28 o
   6   9   8       42.12       42.75      2.82 o
   7   9   8        0.02        2.96      2.89 o
   8   9   8        0.36        2.00      2.43 o
   9   9   8        2.54        3.74      2.65 o
 -12  10   8        6.59        8.58      1.91 o
 -11  10   8        0.98        2.93      2.14 o
 -10  10   8        7.70        9.38      1.92 o
  -9  10   8      110.94      110.62      3.55 o
  -8  10   8        0.49        1.39      2.18 o
  -7  10   8      337.00      343.13      5.06 o
  -6  10   8       32.61       38.17      2.48 o
  -5  10   8      233.06      236.28      6.00 o
  -4  10   8        0.87        2.01      2.34 o
  -3  10   8       28.45       28.50      2.67 o
  -2  10   8      637.74      624.28     24.99 o
  -1  10   8      448.06      421.27     17.48 o
   0  10   8      167.23      177.85     11.53 o
   1  10   8        1.76        4.85      2.69 o
   2  10   8       56.66       64.54      2.44 o
   3  10   8        7.06       10.37      2.87 o
   4  10   8      220.51      214.00      4.20 o
   5  10   8        2.45        3.43      2.62 o
   6  10   8      150.14      136.85      5.43 o
   7  10   8       11.74       15.10      2.71 o
   8  10   8        7.61        7.11      2.60 o
 -11  11   8        4.91        7.74      2.12 o
 -10  11   8        0.32        3.03      2.23 o
  -9  11   8        0.02        2.70      2.41 o
  -8  11   8       16.72       17.60      2.28 o
  -7  11   8       13.53       19.57      2.19 o
  -6  11   8      104.00      110.70      2.47 o
  -5  11   8        2.49        4.23      2.76 o
  -4  11   8        1.74        3.76      2.15 o
  -3  11   8       50.45       43.68      2.93 o
  -2  11   8        2.83        3.29      2.39 o
  -1  11   8       35.72       34.87      3.17 o
   0  11   8        9.04       10.21      2.45 o
   1  11   8        7.57        8.54      1.96 o
   2  11   8       56.86       51.66      2.79 o
   3  11   8       69.71       67.59      2.83 o
   4  11   8       26.81       33.18      2.44 o
   5  11   8        0.42       -2.62      2.88 o
   6  11   8        3.71        0.73      2.77 o
   7  11   8       64.91       68.24      5.17 o
   8  11   8       26.93       23.72      3.41 o
 -11  12   8        2.54        4.05      2.13 o
 -10  12   8        7.80        8.43      2.10 o
  -9  12   8        7.42        6.74      2.30 o
  -8  12   8        2.74        5.14      1.98 o
  -7  12   8        1.70        4.10      2.05 o
  -6  12   8       32.47       35.62      2.61 o
  -5  12   8       27.86       32.05      2.81 o
  -4  12   8       41.02       43.79      2.71 o
  -3  12   8       56.70       56.86      2.58 o
  -2  12   8      498.39      476.98     20.62 o
  -1  12   8        4.03        5.85      2.63 o
   0  12   8       80.54       69.66      3.61 o
   1  12   8       60.84       58.73      3.59 o
   2  12   8        9.51       10.36      2.38 o
   3  12   8       46.19       42.31      3.61 o
   4  12   8       83.00       80.68      7.60 o
   5  12   8       12.09       15.27      3.55 o
   6  12   8       21.10       20.87      2.83 o
   7  12   8        1.63        3.76      3.12 o
 -10  13   8        2.58        2.98      1.92 o
  -9  13   8        0.12        1.88      2.46 o
  -8  13   8       69.95       59.55      2.23 o
  -7  13   8       61.83       66.72      2.91 o
  -6  13   8       32.90       28.22      2.86 o
  -5  13   8        0.22        1.42      2.32 o
  -4  13   8       12.71       16.17      2.70 o
  -3  13   8      119.64      116.41      6.00 o
  -2  13   8      141.74      132.48      4.90 o
  -1  13   8       21.48       22.13      3.15 o
   0  13   8      266.85      243.84      8.40 o
   1  13   8        0.21        2.56      2.41 o
   2  13   8       17.17       16.78      2.06 o
   3  13   8       66.32       62.28      2.41 o
   4  13   8        3.89        7.83      2.51 o
   5  13   8       34.15       28.04      3.37 o
   6  13   8        4.96        6.79      2.96 o
  -9  14   8        1.33        6.32      2.23 o
  -8  14   8       32.96       38.18      3.09 o
  -7  14   8        1.37        1.93      2.94 o
  -6  14   8        4.97        8.54      2.49 o
  -5  14   8        0.57        4.08      2.82 o
  -4  14   8        0.00        1.87      3.27 o
  -3  14   8       23.91       24.77      3.09 o
  -2  14   8       15.98       20.08      3.19 o
  -1  14   8        9.12       11.53      2.63 o
   0  14   8       22.69       17.80      2.08 o
   1  14   8       35.78       28.76      2.33 o
   2  14   8        0.44        1.09      2.24 o
   3  14   8        7.97        6.86      2.14 o
   4  14   8        6.68       10.85      2.33 o
   5  14   8        4.48        4.68      2.87 o
  -8  15   8       13.81       13.52      2.91 o
  -7  15   8       16.23       13.72      3.06 o
  -6  15   8        6.13        9.84      2.89 o
  -5  15   8      149.91      141.16      3.23 o
  -4  15   8        0.18        1.86      2.58 o
  -3  15   8       22.97       26.33      3.14 o
  -2  15   8        3.12        2.96      2.75 o
  -1  15   8       15.63       21.53      3.33 o
   0  15   8        4.16        4.28      2.57 o
   1  15   8       13.21       14.35      2.46 o
   2  15   8        7.59       11.33      2.32 o
   3  15   8        1.34        1.86      2.32 o
   4  15   8       21.63       27.50      3.11 o
  -6  16   8        5.78        6.43      2.66 o
  -5  16   8        0.00       -1.76      3.08 o
  -4  16   8        6.26        8.91      2.78 o
  -3  16   8       28.43       30.89      2.79 o
  -2  16   8        3.33        4.92      2.60 o
  -1  16   8        4.24        5.20      2.70 o
   0  16   8        0.06        2.04      2.16 o
   1  16   8       36.41       38.06      2.74 o
   2  16   8       18.77       21.00      3.00 o
   3  16   8        4.70        5.90      2.29 o
  -4  17   8        9.95       12.94      3.71 o
  -3  17   8        1.43        4.59      3.68 o
  -2  17   8        9.15        6.88      2.89 o
  -1  17   8       17.38       20.27      2.49 o
   0  17   8        6.84        7.03      2.21 o
 -14   1   9       18.00       19.59      2.55 o
 -13   1   9        0.19        2.31      2.22 o
 -12   1   9       24.62       22.82      2.07 o
 -11   1   9        0.29       -1.10      1.82 o
 -10   1   9       11.16       16.59      1.91 o
  -9   1   9        0.24        1.90      1.99 o
  -8   1   9       55.61       53.06      2.09 o
  -7   1   9      704.45      655.43     12.29 o
  -6   1   9        8.04        3.98      2.13 o
  -5   1   9        0.47        2.80      1.92 o
  -4   1   9       78.03       69.03      2.13 o
  -3   1   9      129.26      123.79      3.40 o
  -2   1   9      261.29      298.98      7.91 o
  -1   1   9      142.02      136.88      2.86 o
   0   1   9      108.18       95.75      2.42 o
   1   1   9      110.70      112.37      2.78 o
   2   1   9     2556.49     2523.29     31.29 o
   3   1   9      130.41      130.72      2.58 o
   4   1   9      144.59      152.32      2.54 o
   5   1   9        1.23        3.56      2.28 o
   6   1   9       26.76       24.26      1.70 o
   7   1   9       50.74       43.12      2.12 o
   8   1   9       98.45       98.01      2.10 o
   9   1   9        0.03        5.37      2.20 o
  10   1   9        1.49        5.52      2.49 o
 -14   2   9       12.32       14.92      2.38 o
 -13   2   9        1.05       -1.49      1.94 o
 -12   2   9       12.36        7.95      1.85 o
 -11   2   9       24.79       27.43      2.37 o
 -10   2   9      183.69      166.56      5.55 o
  -9   2   9        8.80        9.40      1.84 o
  -8   2   9      216.28      211.33      5.11 o
  -7   2   9     2081.73     1942.73     32.35 o
  -6   2   9      167.91      171.59      3.02 o
  -5   2   9       15.05       15.04      2.24 o
  -4   2   9      131.21      141.88      3.86 o
  -3   2   9       49.49       39.25      2.46 o
  -2   2   9       23.17       15.47      2.09 o
  -1   2   9      187.93      179.67      4.52 o
   0   2   9      273.62      274.91      7.16 o
   1   2   9       90.81       93.91      2.33 o
   2   2   9       28.38       37.40      1.94 o
   3   2   9      161.50      156.20      2.92 o
   4   2   9      212.03      193.44      3.24 o
   5   2   9       17.80       22.33      1.80 o
   6   2   9       75.09       64.66      2.09 o
   7   2   9      261.72      242.84      4.20 o
   8   2   9        0.78        3.13      1.99 o
   9   2   9        2.57        2.74      1.82 o
  10   2   9       17.73       16.14      2.22 o
 -14   3   9        8.44        9.22      2.40 o
 -13   3   9        4.43        5.02      2.25 o
 -12   3   9        5.09        7.92      1.95 o
 -11   3   9        0.29        0.83      1.88 o
 -10   3   9        1.64        0.98      2.01 o
  -9   3   9       25.59       28.89      2.62 o
  -8   3   9      144.39      142.22      3.12 o
  -7   3   9       46.81       47.47      2.18 o
  -6   3   9      123.24      125.97      2.39 o
  -5   3   9      604.28      624.36     11.05 o
  -4   3   9       33.76       36.86      2.22 o
  -3   3   9       19.20       19.10      1.92 o
  -2   3   9       48.22       52.05      2.39 o
  -1   3   9       44.99       44.15      2.27 o
   0   3   9      149.06      144.33      3.65 o
   1   3   9       57.05       73.77      2.18 o
   2   3   9       56.55       66.56      2.21 o
   3   3   9        7.57        7.50      2.02 o
   4   3   9      217.27      225.76      3.31 o
   5   3   9        1.89        1.02      1.85 o
   6   3   9        2.96        6.56      2.48 o
   7   3   9        4.47        2.20      2.24 o
   8   3   9        2.01        3.99      2.52 o
   9   3   9        0.09        1.55      2.44 o
  10   3   9        5.41        2.10      2.57 o
 -14   4   9       32.58       27.33      2.13 o
 -13   4   9       63.28       66.38      2.60 o
 -12   4   9       54.72       55.10      2.67 o
 -11   4   9       11.52        6.92      2.06 o
 -10   4   9       50.08       53.23      2.72 o
  -9   4   9        2.62        0.60      2.17 o
  -8   4   9      494.59      481.50     14.18 o
  -7   4   9      543.88      521.43     10.89 o
  -6   4   9       23.31       25.47      2.25 o
  -5   4   9      142.42      133.49      3.74 o
  -4   4   9      610.27      629.92     17.30 o
  -3   4   9     1028.55     1104.07     33.22 o
  -2   4   9      582.84      619.85     16.04 o
  -1   4   9     1507.33     1572.84     41.75 o
   0   4   9        0.18        0.81      2.29 o
   1   4   9        1.23        7.53      2.89 o
   2   4   9      113.81      109.17      2.34 o
   3   4   9      333.97      340.53      2.94 o
   4   4   9       16.14       15.72      2.31 o
   5   4   9       99.31       98.64      2.91 o
   6   4   9        0.30        3.24      2.39 o
   7   4   9       77.65       69.76      2.51 o
   8   4   9        0.14        3.87      2.57 o
   9   4   9       42.68       36.02      2.81 o
  10   4   9      140.98      130.76      5.13 o
 -13   5   9        4.15        9.40      2.33 o
 -12   5   9        0.01        2.38      1.88 o
 -11   5   9        3.67        5.80      2.18 o
 -10   5   9       38.12       31.80      1.89 o
  -9   5   9       43.43       46.45      2.42 o
  -8   5   9      595.42      576.24     13.09 o
  -7   5   9      468.57      437.82      9.67 o
  -6   5   9      285.20      271.53      5.67 o
  -5   5   9       59.05       51.54      2.43 o
  -4   5   9      165.37      165.53      4.33 o
  -3   5   9      109.94      112.38      3.30 o
  -2   5   9       35.43       48.83      3.12 o
  -1   5   9      110.58      113.22      3.18 o
   0   5   9      439.89      445.85     13.15 o
   1   5   9       11.65       16.09      1.86 o
   2   5   9       85.57       91.29      2.26 o
   3   5   9       76.53       67.88      2.79 o
   4   5   9        4.29        5.63      2.44 o
   5   5   9       11.14       10.69      2.16 o
   6   5   9       10.79       11.07      2.93 o
   7   5   9       28.41       25.27      2.61 o
   8   5   9       37.15       38.93      2.63 o
   9   5   9        6.17        7.21      2.72 o
 -13   6   9        1.74        5.67      2.28 o
 -12   6   9        2.45        4.14      1.87 o
 -11   6   9       15.68       19.63      2.35 o
 -10   6   9       13.00       13.14      1.95 o
  -9   6   9        3.12        2.81      2.09 o
  -8   6   9        0.15        5.86      2.06 o
  -7   6   9      278.24      276.74      6.61 o
  -6   6   9       39.98       39.87      2.14 o
  -5   6   9      430.22      391.61     10.83 o
  -4   6   9        7.01        8.48      2.15 o
  -3   6   9      152.61      157.16      4.39 o
  -2   6   9       28.06       24.79      2.31 o
  -1   6   9        0.25        0.25      2.26 o
   0   6   9       26.49       26.73      2.25 o
   1   6   9      129.43      124.86      2.32 o
   2   6   9       78.03       78.99      2.12 o
   3   6   9       77.43       76.41      2.47 o
   4   6   9     1650.80     1691.91     12.91 o
   5   6   9        1.64        2.96      2.09 o
   6   6   9      122.85      105.35      4.02 o
   7   6   9        0.86        0.22      2.64 o
   8   6   9        0.34        1.52      2.98 o
   9   6   9       13.97       14.34      2.88 o
 -13   7   9       11.90       10.16      1.97 o
 -12   7   9       21.55       24.36      2.32 o
 -11   7   9        0.37        3.61      2.12 o
 -10   7   9        0.52        1.74      1.97 o
  -9   7   9       24.95       26.13      1.93 o
  -8   7   9        8.25        9.82      2.04 o
  -7   7   9       54.51       59.19      2.88 o
  -6   7   9      635.81      578.73     10.69 o
  -5   7   9       55.12       50.08      2.57 o
  -4   7   9       55.97       55.68      2.18 o
  -3   7   9        7.30        8.17      2.31 o
  -2   7   9        9.28       11.02      2.27 o
  -1   7   9      205.79      220.83      7.22 o
   0   7   9       32.10       30.16      2.38 o
   1   7   9       10.94       16.17      2.37 o
   2   7   9     1247.23     1229.11     25.43 o
   3   7   9     1120.73     1101.42     14.09 o
   4   7   9      277.31      277.35      4.17 o
   5   7   9      113.21      113.26      2.56 o
   6   7   9      207.93      214.59      5.10 o
   7   7   9        0.03        2.60      3.31 o
   8   7   9       23.93       24.73      2.85 o
   9   7   9        0.09        0.72      3.18 o
 -13   8   9        1.62        2.27      2.11 o
 -12   8   9        5.27        6.24      2.28 o
 -11   8   9        0.08        2.42      2.11 o
 -10   8   9        1.08        2.85      2.19 o
  -9   8   9      107.68       96.21      2.16 o
  -8   8   9        0.00       -0.71      2.09 o
  -7   8   9        4.08        4.53      2.43 o
  -6   8   9      184.73      196.62      4.15 o
  -5   8   9       18.75       16.47      2.18 o
  -4   8   9       34.83       32.15      2.08 o
  -3   8   9        6.32        5.04      2.49 o
  -2   8   9      115.87      110.57      5.01 o
  -1   8   9      161.77      163.79      5.45 o
   0   8   9      249.34      239.68      9.65 o
   1   8   9       44.44       42.93      2.64 o
   2   8   9      112.41      108.61      2.43 o
   3   8   9     1172.93     1166.63     22.56 o
   4   8   9        2.60        3.22      2.98 o
   5   8   9      406.69      397.01      5.15 o
   6   8   9       39.68       31.32      2.85 o
   7   8   9       84.40       78.21      3.13 o
   8   8   9        0.64        1.82      2.84 o
   9   8   9        0.09       -1.32      2.73 o
 -12   9   9        5.10        4.09      2.03 o
 -11   9   9        2.15        3.60      2.02 o
 -10   9   9        0.02        2.38      1.98 o
  -9   9   9        9.29        9.62      2.44 o
  -8   9   9      421.53      429.82      9.70 o
  -7   9   9        5.50        8.50      1.95 o
  -6   9   9        6.80        5.79      2.45 o
  -5   9   9     1019.02      973.63     32.71 o
  -4   9   9        2.87        6.84      2.73 o
  -3   9   9      185.93      172.78      6.29 o
  -2   9   9       10.46        7.20      3.36 o
  -1   9   9        1.95        5.73      2.92 o
   0   9   9       23.31       19.79      2.69 o
   1   9   9       12.31       12.47      2.61 o
   2   9   9       31.72       34.76      1.95 o
   3   9   9       51.51       45.68      2.50 o
   4   9   9        0.24        4.84      4.66 o
   5   9   9       62.44       61.94      2.79 o
   6   9   9       11.62       10.99      3.07 o
   7   9   9       40.05       31.33      2.77 o
   8   9   9        4.66        3.22      2.54 o
 -12  10   9        3.21        3.75      2.20 o
 -11  10   9        1.94        2.90      2.14 o
 -10  10   9       10.37       11.40      1.96 o
  -9  10   9        1.18        1.92      2.22 o
  -8  10   9       97.60      102.27      2.30 o
  -7  10   9       85.22       87.21      2.37 o
  -6  10   9      251.16      260.11      7.15 o
  -5  10   9       26.49       21.42      2.71 o
  -4  10   9       25.33       26.13      2.68 o
  -3  10   9        0.04        3.79      2.72 o
  -2  10   9       57.45       51.58      2.80 o
  -1  10   9       38.89       35.41      2.73 o
   0  10   9       86.17       88.54      4.03 o
   1  10   9        4.26        9.68      2.42 o
   2  10   9      143.53      143.59      5.79 o
   3  10   9        0.36        2.28      2.34 o
   4  10   9       39.58       43.51      2.71 o
   5  10   9        0.04       -3.54      4.30 o
   6  10   9       25.50       21.88      3.07 o
   7  10   9        6.60        6.72      3.10 o
   8  10   9        2.59        2.28      2.46 o
 -11  11   9       47.03       47.06      2.53 o
 -10  11   9        0.01        4.64      2.56 o
  -9  11   9       12.00       11.23      2.25 o
  -8  11   9       82.02       87.19      2.58 o
  -7  11   9        7.95        7.69      2.36 o
  -6  11   9       19.83       25.06      2.50 o
  -5  11   9        1.56       -1.59      2.50 o
  -4  11   9       76.44       73.88      2.75 o
  -3  11   9        7.02        4.82      2.38 o
  -2  11   9       10.18       11.77      2.40 o
  -1  11   9      338.88      316.98     14.76 o
   0  11   9       58.78       60.72      5.73 o
   1  11   9       30.50       32.07      2.31 o
   2  11   9       69.04       82.82      5.65 o
   3  11   9      121.28      131.68      3.68 o
   4  11   9        9.50       14.16      2.64 o
   5  11   9        6.69        7.79      3.09 o
   6  11   9       27.18       31.31      3.36 o
   7  11   9        2.22        6.25      3.76 o
 -10  12   9       16.99       17.79      2.20 o
  -9  12   9       31.62       27.48      2.53 o
  -8  12   9       27.45       27.41      2.47 o
  -7  12   9      112.29      120.15      2.58 o
  -6  12   9       29.65       32.17      2.47 o
  -5  12   9       25.69       29.75      2.60 o
  -4  12   9       27.52       23.68      2.62 o
  -3  12   9        6.89        4.88      2.51 o
  -2  12   9        4.16        6.39      3.30 o
  -1  12   9       41.36       43.55      2.90 o
   0  12   9       52.38       53.10      3.28 o
   1  12   9       27.20       24.56      2.19 o
   2  12   9       39.53       41.17      2.02 o
   3  12   9        4.74        6.36      2.62 o
   4  12   9       18.74       15.90      2.49 o
   5  12   9        2.55        1.03      2.78 o
   6  12   9       37.77       33.44      4.52 o
 -10  13   9        8.02       11.63      2.42 o
  -9  13   9        4.72        6.66      2.41 o
  -8  13   9       28.08       31.47      2.29 o
  -7  13   9        7.70        9.86      2.66 o
  -6  13   9       28.86       41.37      2.90 o
  -5  13   9        4.73        6.69      2.29 o
  -4  13   9       33.93       33.15      2.37 o
  -3  13   9        1.12        1.01      2.77 o
  -2  13   9        8.18        9.45      2.61 o
  -1  13   9        2.27        2.30      2.57 o
   0  13   9        0.00       -0.80      3.11 o
   1  13   9       48.54       42.64      2.45 o
   2  13   9       19.33       16.41      3.62 o
   3  13   9      133.30      133.21      3.33 o
   4  13   9        7.75        9.80      2.14 o
   5  13   9       11.97        9.69      4.12 o
  -9  14   9        1.88        4.56      2.46 o
  -8  14   9        9.00        9.06      2.83 o
  -7  14   9       48.08       44.17      2.72 o
  -6  14   9       66.24       74.25      3.16 o
  -5  14   9        0.05        3.47      2.66 o
  -4  14   9       25.02       24.89      2.61 o
  -3  14   9        7.62        9.68      3.36 o
  -2  14   9        4.64        6.02      2.47 o
  -1  14   9        5.25        0.72      2.84 o
   0  14   9        1.50        5.68      2.49 o
   1  14   9      105.68       95.38      5.38 o
   2  14   9        2.15        6.69      2.29 o
   3  14   9        4.62        4.92      2.33 o
   4  14   9        5.76       10.10      2.45 o
  -7  15   9        1.91        3.77      2.79 o
  -6  15   9       18.79       22.28      2.81 o
  -5  15   9        0.06        0.03      2.68 o
  -4  15   9       37.50       39.98      3.44 o
  -3  15   9        0.04        2.59      3.03 o
  -2  15   9        0.49        0.30      2.83 o
  -1  15   9        0.04       -0.58      2.90 o
   0  15   9        0.24        0.34      2.59 o
   1  15   9       31.68       31.74      2.50 o
   2  15   9       44.92       40.96      2.52 o
   3  15   9        8.34        7.39      2.50 o
  -6  16   9       56.84       57.65      3.98 o
  -5  16   9        0.71        0.90      2.68 o
  -4  16   9       13.59       18.01      3.68 o
  -3  16   9        5.83       11.15      3.88 o
  -2  16   9        4.79        5.54      3.49 o
  -1  16   9        3.74        4.69      2.61 o
   0  16   9        2.68        2.37      2.17 o
   1  16   9        0.01        4.52      2.62 o
 -14   0  10        8.26        9.92      3.50 o
 -13   0  10        7.47        6.63      3.24 o
 -12   0  10        5.55        9.08      2.64 o
 -11   0  10       55.75       51.59      2.83 o
 -10   0  10       58.66       65.96      2.66 o
  -9   0  10      171.91      152.72      6.14 o
  -8   0  10     1250.42     1174.11     32.01 o
  -7   0  10      285.68      294.75      3.70 o
  -6   0  10       98.58      109.98      3.45 o
  -5   0  10        7.60        4.58      3.10 o
  -4   0  10      130.81      152.48      9.83 o
  -3   0  10     1288.97     1307.32     55.29 o
  -2   0  10      233.60      212.65      6.61 o
  -1   0  10        6.14        7.93      2.53 o
   0   0  10       10.65        7.58      4.10 o
   1   0  10      533.28      473.05     16.70 o
   2   0  10      706.50      710.45     15.74 o
   3   0  10      383.53      420.42      7.36 o
   4   0  10       15.37       27.49      4.90 o
   5   0  10       38.29       47.07      3.75 o
   6   0  10      302.01      284.52      4.21 o
   7   0  10        1.45       -1.96      2.72 o
   8   0  10       22.14       26.22      2.91 o
   9   0  10        0.47       -1.89      2.94 o
 -14   1  10        0.81        3.64      2.52 o
 -13   1  10        0.63        1.41      1.99 o
 -12   1  10        0.01        3.45      2.31 o
 -11   1  10        1.25        0.11      2.00 o
 -10   1  10       33.78       35.10      2.09 o
  -9   1  10      138.89      130.72      2.86 o
  -8   1  10      160.14      174.69      4.58 o
  -7   1  10      123.91      111.47      2.39 o
  -6   1  10      354.80      351.42      4.58 o
  -5   1  10       28.70       27.85      1.91 o
  -4   1  10        1.76        0.20      1.93 o
  -3   1  10      158.28      181.58      4.61 o
  -2   1  10        0.91        0.48      1.91 o
  -1   1  10       60.62       54.69      2.21 o
   0   1  10      190.19      185.87      9.31 o
   1   1  10      149.24      150.55      3.80 o
   2   1  10      503.38      478.23      5.07 o
   3   1  10      386.88      363.56      5.45 o
   4   1  10      183.36      175.50      4.01 o
   5   1  10       81.10       69.44      2.77 o
   6   1  10       57.20       53.69      2.37 o
   7   1  10       17.36       16.33      2.33 o
   8   1  10        0.01       -1.75      1.81 o
   9   1  10        1.08        2.42      2.10 o
 -14   2  10        0.01        1.05      2.21 o
 -13   2  10        0.23        3.05      2.24 o
 -12   2  10        2.35        2.59      2.07 o
 -11   2  10       14.35       11.61      1.89 o
 -10   2  10        1.16        2.51      1.93 o
  -9   2  10       91.59      104.16      2.45 o
  -8   2  10      486.66      463.10      9.94 o
  -7   2  10      156.22      144.53      2.24 o
  -6   2  10       43.18       42.82      2.03 o
  -5   2  10      367.11      373.38      7.27 o
  -4   2  10       72.31       70.80      2.45 o
  -3   2  10      183.35      190.49      5.22 o
  -2   2  10       90.53       78.61      2.26 o
  -1   2  10      978.71      944.13     27.75 o
   0   2  10       24.81       33.08      2.90 o
   1   2  10      388.25      370.13      6.91 o
   2   2  10       33.21       39.05      2.13 o
   3   2  10       64.72       69.71      2.02 o
   4   2  10      403.41      391.67     10.17 o
   5   2  10        3.27        4.69      2.11 o
   6   2  10        0.26        0.10      2.16 o
   7   2  10       75.14       71.10      2.30 o
   8   2  10       31.91       33.53      1.99 o
   9   2  10       13.86       15.77      2.09 o
 -14   3  10        2.71        3.53      2.01 o
 -13   3  10        6.10        2.02      1.99 o
 -12   3  10        8.75       14.13      1.99 o
 -11   3  10        0.35       -0.36      1.88 o
 -10   3  10      118.25      105.17      3.15 o
  -9   3  10       78.25       79.99      2.19 o
  -8   3  10      185.18      196.56      4.72 o
  -7   3  10     1540.94     1454.83     22.58 o
  -6   3  10      298.11      296.79      5.43 o
  -5   3  10       23.17       27.10      1.98 o
  -4   3  10       95.96       94.07      3.16 o
  -3   3  10        4.35        5.44      2.02 o
  -2   3  10       24.40       22.96      2.15 o
  -1   3  10      819.24      842.38     21.14 o
   0   3  10       94.83       96.44      3.28 o
   1   3  10      125.91      125.93      2.54 o
   2   3  10     1752.11     1724.48     16.27 o
   3   3  10        1.21        0.90      1.87 o
   4   3  10       82.47       79.31      2.17 o
   5   3  10       22.60       21.38      1.93 o
   6   3  10      128.65      128.09      2.39 o
   7   3  10        9.62       10.98      2.07 o
   8   3  10       23.82       29.79      2.43 o
   9   3  10        2.50        4.04      2.19 o
 -13   4  10        1.13        2.65      2.25 o
 -12   4  10        1.43        3.12      2.33 o
 -11   4  10        1.58        1.46      2.03 o
 -10   4  10        3.78        7.38      2.03 o
  -9   4  10        3.19        3.30      1.84 o
  -8   4  10      330.57      320.20      6.34 o
  -7   4  10        0.26        4.24      2.32 o
  -6   4  10       89.58       85.15      2.64 o
  -5   4  10      463.73      473.12      9.51 o
  -4   4  10      217.44      207.84      4.44 o
  -3   4  10       54.52       51.05      2.33 o
  -2   4  10        6.81        5.58      2.21 o
  -1   4  10       13.84       17.08      2.54 o
   0   4  10       16.76       18.49      2.20 o
   1   4  10      565.29      556.45     10.41 o
   2   4  10     1546.54     1533.70     27.43 o
   3   4  10      248.49      253.81      3.24 o
   4   4  10        1.08        2.02      1.87 o
   5   4  10       10.48       10.61      1.88 o
   6   4  10        1.49        3.97      2.42 o
   7   4  10       61.21       59.29      2.50 o
   8   4  10       10.47        9.09      2.09 o
   9   4  10       29.80       40.93      3.01 o
 -13   5  10        0.01        4.53      2.16 o
 -12   5  10        0.00        0.60      1.84 o
 -11   5  10        8.86        5.86      2.00 o
 -10   5  10       28.45       28.01      2.41 o
  -9   5  10       10.06       11.71      2.22 o
  -8   5  10       58.49       64.14      2.43 o
  -7   5  10       64.99       61.13      2.37 o
  -6   5  10        8.46        7.53      2.38 o
  -5   5  10        9.64       10.17      1.85 o
  -4   5  10       55.01       60.12      2.25 o
  -3   5  10        5.02        5.45      2.11 o
  -2   5  10        0.48        1.43      2.11 o
  -1   5  10       71.97       86.80      4.22 o
   0   5  10      135.27      127.28      2.67 o
   1   5  10      101.76      108.66      2.42 o
   2   5  10        0.32        1.75      1.92 o
   3   5  10      467.96      437.73      6.08 o
   4   5  10       53.41       49.98      2.14 o
   5   5  10       35.32       30.20      2.53 o
   6   5  10       56.07       55.35      2.47 o
   7   5  10        5.86        9.77      2.88 o
   8   5  10        2.87        1.15      3.07 o
   9   5  10        2.12        5.29      2.85 o
 -13   6  10        0.00        1.15      2.05 o
 -12   6  10        4.59        8.83      2.18 o
 -11   6  10       41.67       41.07      2.02 o
 -10   6  10        2.76        6.29      1.77 o
  -9   6  10       31.47       37.67      1.90 o
  -8   6  10      868.90      872.10     17.79 o
  -7   6  10      850.54      836.28     18.22 o
  -6   6  10       19.28       14.57      2.27 o
  -5   6  10      171.83      171.14      5.73 o
  -4   6  10      250.86      265.81      9.23 o
  -3   6  10       40.93       37.50      2.14 o
  -2   6  10        7.43        9.20      2.24 o
  -1   6  10      944.24     1025.61     24.65 o
   0   6  10        0.03       -0.31      2.22 o
   1   6  10      325.82      348.99      5.85 o
   2   6  10      149.98      148.92      2.49 o
   3   6  10        0.31        1.58      2.49 o
   4   6  10       81.61       86.89      2.60 o
   5   6  10       10.22       13.48      2.58 o
   6   6  10       37.05       47.49      2.47 o
   7   6  10       42.34       38.21      3.14 o
   8   6  10       31.35       37.70      2.94 o
 -13   7  10        0.87        1.01      1.97 o
 -12   7  10        5.47        6.34      2.24 o
 -11   7  10        0.00        3.61      1.82 o
 -10   7  10        4.26        7.36      2.09 o
  -9   7  10       55.33       61.30      2.06 o
  -8   7  10      141.62      141.79      2.58 o
  -7   7  10      998.81     1061.11     25.03 o
  -6   7  10       97.08      103.22      3.31 o
  -5   7  10      145.13      154.17      4.12 o
  -4   7  10      284.26      291.03      6.42 o
  -3   7  10       28.74       30.65      2.70 o
  -2   7  10       39.67       42.88      2.89 o
  -1   7  10       46.42       46.00      2.37 o
   0   7  10       46.62       54.76      2.41 o
   1   7  10       95.14      104.24      2.54 o
   2   7  10      188.70      201.96      5.07 o
   3   7  10      772.99      766.91     20.00 o
   4   7  10      101.20      101.08      2.84 o
   5   7  10       42.98       43.05      2.63 o
   6   7  10      139.88      134.61      3.17 o
   7   7  10        2.22        0.61      2.51 o
   8   7  10       14.23       15.21      2.91 o
 -12   8  10        0.05       -0.81      2.02 o
 -11   8  10       18.84       22.39      2.12 o
 -10   8  10       55.80       54.63      2.12 o
  -9   8  10       22.23       20.20      2.18 o
  -8   8  10        9.26       14.78      2.40 o
  -7   8  10       58.33       56.68      2.28 o
  -6   8  10       21.94       19.15      2.03 o
  -5   8  10      197.82      202.65      5.07 o
  -4   8  10      229.20      241.42      6.59 o
  -3   8  10        8.00        9.13      2.53 o
  -2   8  10        2.77        2.02      2.19 o
  -1   8  10       68.12       70.14      2.50 o
   0   8  10      102.72      117.19      2.81 o
   1   8  10      531.44      567.19     17.78 o
   2   8  10      407.46      410.12      6.07 o
   3   8  10      216.11      231.06      5.83 o
   4   8  10       43.70       39.16      2.71 o
   5   8  10       41.80       40.32      2.49 o
   6   8  10        0.72        0.10      2.61 o
   7   8  10        0.70       -1.00      2.36 o
   8   8  10       36.89       33.94      2.89 o
 -12   9  10        5.01        9.35      2.19 o
 -11   9  10        0.02        1.43      2.24 o
 -10   9  10        3.73        5.26      2.08 o
  -9   9  10       16.17       17.71      2.31 o
  -8   9  10       18.81       20.43      2.37 o
  -7   9  10      133.55      125.08      2.33 o
  -6   9  10        0.75        1.70      1.86 o
  -5   9  10       62.44       79.28      3.57 o
  -4   9  10        0.25        3.20      2.41 o
  -3   9  10       64.48       66.27      2.77 o
  -2   9  10       15.78       14.73      2.25 o
  -1   9  10       31.38       28.25      2.54 o
   0   9  10       82.35       93.80      2.45 o
   1   9  10       86.45       87.10      5.95 o
   2   9  10      107.14      128.00      4.60 o
   3   9  10      108.26      114.55      2.32 o
   4   9  10       96.85      102.53      8.23 o
   5   9  10       90.70       88.48      3.27 o
   6   9  10        1.67        4.66      2.51 o
   7   9  10       18.75       20.71      2.75 o
 -11  10  10        3.94        4.40      1.94 o
 -10  10  10        7.03       10.40      2.05 o
  -9  10  10        0.85        1.29      2.56 o
  -8  10  10       12.52       15.79      2.41 o
  -7  10  10       10.54       15.92      2.31 o
  -6  10  10      326.00      302.34      6.53 o
  -5  10  10       46.40       41.68      2.75 o
  -4  10  10       20.70       25.52      2.26 o
  -3  10  10       49.76       40.29      2.85 o
  -2  10  10        9.02        9.25      2.35 o
  -1  10  10       29.21       23.38      2.25 o
   0  10  10        0.10        3.95      2.62 o
   1  10  10      194.48      206.09     11.09 o
   2  10  10      223.54      246.50      8.94 o
   3  10  10        2.86        4.15      2.20 o
   4  10  10        3.51       -1.70      3.64 o
   5  10  10       20.30       26.87      3.14 o
   6  10  10       16.44       17.09      3.81 o
   7  10  10       51.96       52.27      6.14 o
 -11  11  10        2.55        1.54      2.49 o
 -10  11  10        7.98        9.33      2.32 o
  -9  11  10        0.03        0.60      2.02 o
  -8  11  10      141.39      145.57      2.96 o
  -7  11  10        9.70       12.72      2.35 o
  -6  11  10       50.88       60.11      3.09 o
  -5  11  10        4.79        3.92      2.26 o
  -4  11  10       14.14       14.06      2.92 o
  -3  11  10        0.08        2.12      2.42 o
  -2  11  10        2.70        4.03      2.65 o
  -1  11  10        5.31        7.85      2.43 o
   0  11  10        0.54        0.15      2.44 o
   1  11  10        5.27        4.78      2.46 o
   2  11  10       60.19       67.68      2.82 o
   3  11  10      181.24      159.88      6.25 o
   4  11  10       23.94       24.43      2.18 o
   5  11  10       86.01       84.12      6.61 o
   6  11  10        0.33        1.28      2.93 o
 -10  12  10       14.71       16.05      2.44 o
  -9  12  10       39.46       41.81      2.56 o
  -8  12  10        6.35        8.76      2.38 o
  -7  12  10        7.94        7.86      2.86 o
  -6  12  10       12.99       10.91      2.54 o
  -5  12  10        6.31        7.76      2.40 o
  -4  12  10        6.53        8.92      2.44 o
  -3  12  10       52.57       49.93      3.09 o
  -2  12  10       42.94       28.34      3.10 o
  -1  12  10       74.70       69.28      3.93 o
   0  12  10        9.35        5.59      2.73 o
   1  12  10        2.51        8.29      2.21 o
   2  12  10        2.89        6.71      2.29 o
   3  12  10       61.28       63.28      3.53 o
   4  12  10       57.95       55.37      2.83 o
   5  12  10        8.82        5.31      3.28 o
  -9  13  10       16.96       19.88      2.62 o
  -8  13  10        0.95        2.42      2.71 o
  -7  13  10       28.69       25.91      2.50 o
  -6  13  10        8.57        9.94      2.65 o
  -5  13  10        9.46        6.54      2.56 o
  -4  13  10        0.22        0.52      2.46 o
  -3  13  10        9.41        9.21      2.84 o
  -2  13  10       11.48       14.98      3.44 o
  -1  13  10       25.34       27.03      2.71 o
   0  13  10       27.42       27.00      2.68 o
   1  13  10        3.50        2.20      2.27 o
   2  13  10       99.93      108.16      5.41 o
   3  13  10       75.87       66.42      2.89 o
   4  13  10        3.62        5.52      2.36 o
   5  13  10        4.97        4.50      2.61 o
  -8  14  10        0.78        1.12      2.61 o
  -7  14  10       28.60       31.95      3.08 o
  -6  14  10       33.98       33.65      2.80 o
  -5  14  10        5.20        7.73      2.73 o
  -4  14  10        0.50       -2.94      2.50 o
  -3  14  10       10.34       12.53      3.11 o
  -2  14  10        3.35        5.25      5.20 o
  -1  14  10        2.52       -0.02      2.65 o
   0  14  10        0.78        0.66      2.52 o
   1  14  10      125.05      123.56      5.42 o
   2  14  10       28.11       29.00      2.74 o
   3  14  10        4.33        7.57      2.30 o
  -6  15  10       24.01       23.25      2.67 o
  -5  15  10       84.96      100.53      3.37 o
  -4  15  10        2.65        3.72      3.05 o
  -3  15  10       46.39       44.77      3.37 o
  -2  15  10        0.45        3.17      2.90 o
  -1  15  10        1.30        4.42      2.73 o
   0  15  10        1.31        2.70      2.89 o
   1  15  10        7.54        6.16      2.35 o
   2  15  10        5.48        7.91      2.94 o
  -4  16  10        0.01        2.20      2.98 o
  -3  16  10       15.08       18.86      3.46 o
  -2  16  10       10.24       13.10      3.39 o
  -1  16  10        0.48       -2.22      2.37 o
   0  16  10        0.17        4.43      2.52 o
 -14   1  11        0.47       -1.50      2.14 o
 -13   1  11        0.82        2.03      2.13 o
 -12   1  11        1.11        4.23      1.76 o
 -11   1  11       56.47       58.41      3.21 o
 -10   1  11       36.38       34.81      2.06 o
  -9   1  11        8.81        7.29      1.73 o
  -8   1  11       81.62       82.62      2.12 o
  -7   1  11     1093.97     1044.99      9.97 o
  -6   1  11       21.42       20.84      2.11 o
  -5   1  11       99.88      104.00      2.85 o
  -4   1  11        1.93        5.46      1.88 o
  -3   1  11        0.15        3.04      1.90 o
  -2   1  11       95.59       96.13      3.55 o
  -1   1  11       10.68        8.96      2.19 o
   0   1  11      132.02      139.81      2.83 o
   1   1  11      558.31      527.98      8.05 o
   2   1  11       20.57       18.20      2.52 o
   3   1  11        1.94        2.39      1.88 o
   4   1  11        6.28        7.54      2.23 o
   5   1  11       38.93       41.48      1.91 o
   6   1  11        4.91        8.31      2.08 o
   7   1  11        4.79        9.46      1.89 o
   8   1  11        0.74        3.11      1.95 o
   9   1  11        9.58       10.46      2.24 o
 -13   2  11        5.32        2.56      2.26 o
 -12   2  11       12.34       10.48      2.26 o
 -11   2  11        0.02        1.62      2.44 o
 -10   2  11        9.95        8.26      1.84 o
  -9   2  11      117.62      113.53      2.92 o
  -8   2  11     1152.10     1131.97     15.02 o
  -7   2  11        0.19        0.98      1.95 o
  -6   2  11       26.50       36.93      2.24 o
  -5   2  11      348.07      363.03      8.96 o
  -4   2  11       63.94       81.31      2.32 o
  -3   2  11       26.85       28.90      1.83 o
  -2   2  11       11.52       16.06      2.13 o
  -1   2  11        6.09        2.53      2.16 o
   0   2  11      122.91      138.79      2.66 o
   1   2  11      376.55      384.45     11.42 o
   2   2  11     1048.49     1032.84     13.93 o
   3   2  11      210.13      206.45      3.01 o
   4   2  11        3.09        0.33      1.80 o
   5   2  11        8.06       12.21      1.65 o
   6   2  11        6.74        7.87      2.08 o
   7   2  11        0.13        2.36      2.30 o
   8   2  11        0.14        1.67      1.89 o
   9   2  11        0.28       -0.12      2.28 o
 -13   3  11        0.03        3.35      1.83 o
 -12   3  11        0.97        2.15      1.87 o
 -11   3  11        2.41       -1.05      2.22 o
 -10   3  11       36.18       34.47      2.07 o
  -9   3  11        0.03        1.72      1.71 o
  -8   3  11        0.20        2.35      1.98 o
  -7   3  11      143.64      150.99      2.44 o
  -6   3  11       41.01       40.90      2.33 o
  -5   3  11       58.55       58.47      2.17 o
  -4   3  11      161.25      164.14      6.49 o
  -3   3  11        6.70       10.19      1.93 o
  -2   3  11        0.49        1.24      2.21 o
  -1   3  11      437.61      454.38     17.31 o
   0   3  11        0.57        2.48      2.20 o
   1   3  11      252.82      239.05      5.98 o
   2   3  11       86.18       89.16      2.53 o
   3   3  11        1.31        1.13      1.72 o
   4   3  11      150.04      142.94      2.39 o
   5   3  11        0.04        1.82      1.77 o
   6   3  11       93.19      105.99      2.53 o
   7   3  11       19.28       17.54      2.17 o
   8   3  11       11.37       10.09      2.51 o
 -13   4  11       10.23       16.17      2.43 o
 -12   4  11       16.86       16.51      2.21 o
 -11   4  11        4.55        4.35      2.02 o
 -10   4  11        9.26       14.92      2.24 o
  -9   4  11       61.60       62.16      2.24 o
  -8   4  11      101.56       90.01      2.10 o
  -7   4  11       43.26       35.25      2.21 o
  -6   4  11       22.49       22.13      2.05 o
  -5   4  11      163.26      163.26      4.20 o
  -4   4  11       73.17       73.46      2.18 o
  -3   4  11        7.23        9.35      2.04 o
  -2   4  11      166.83      164.15      6.13 o
  -1   4  11       24.39       21.54      2.15 o
   0   4  11      221.29      243.50      7.18 o
   1   4  11     1282.05     1271.37     22.05 o
   2   4  11     1333.55     1333.09     16.77 o
   3   4  11       17.48       20.10      1.74 o
   4   4  11        0.21        0.39      1.88 o
   5   4  11        0.46        4.41      2.24 o
   6   4  11       59.58       60.75      4.33 o
   7   4  11       19.42       24.99      2.13 o
   8   4  11        6.56        8.83      2.30 o
 -13   5  11        5.75       11.01      2.40 o
 -12   5  11        0.20        3.14      2.15 o
 -11   5  11        8.62        7.03      2.16 o
 -10   5  11       10.04       11.22      2.37 o
  -9   5  11      137.91      133.06      3.02 o
  -8   5  11        8.28        6.02      2.29 o
  -7   5  11      524.32      477.59      9.24 o
  -6   5  11       41.78       42.72      2.14 o
  -5   5  11       24.79       26.06      2.22 o
  -4   5  11       10.35        8.25      2.34 o
  -3   5  11       43.82       47.52      2.67 o
  -2   5  11      112.29      110.88      2.99 o
  -1   5  11       74.70       75.69      2.14 o
   0   5  11      396.80      403.34      9.91 o
   1   5  11     2057.54     1993.44     47.94 o
   2   5  11      274.04      283.69      7.45 o
   3   5  11       59.70       59.15      2.14 o
   4   5  11       70.47       72.15      2.15 o
   5   5  11       70.09       77.02      2.27 o
   6   5  11        0.97        2.69      2.11 o
   7   5  11        3.95        9.68      2.26 o
   8   5  11        8.78       10.62      2.38 o
 -13   6  11        3.79        4.54      2.25 o
 -12   6  11        0.21        2.79      1.98 o
 -11   6  11        0.75        4.22      2.11 o
 -10   6  11       27.25       25.97      1.88 o
  -9   6  11       23.26       27.69      2.24 o
  -8   6  11      105.28       95.23      2.81 o
  -7   6  11       15.28       18.03      2.25 o
  -6   6  11      220.56      217.00      6.15 o
  -5   6  11        1.55        5.23      2.21 o
  -4   6  11       29.34       26.85      2.11 o
  -3   6  11       33.58       35.59      2.47 o
  -2   6  11        7.28        5.57      2.07 o
  -1   6  11      172.87      159.85      3.47 o
   0   6  11       29.07       34.31      2.18 o
   1   6  11      196.45      197.73      4.46 o
   2   6  11     1220.86     1273.63     17.70 o
   3   6  11      204.01      204.30      3.19 o
   4   6  11      128.67      133.93      2.52 o
   5   6  11        0.74        1.26      2.15 o
   6   6  11        1.11        5.20      1.98 o
   7   6  11        0.11        0.32      2.08 o
   8   6  11       52.56       53.60      2.78 o
 -12   7  11        0.24       -0.38      1.89 o
 -11   7  11       25.30       23.57      1.91 o
 -10   7  11       28.06       27.23      2.22 o
  -9   7  11      132.03      130.38      3.33 o
  -8   7  11      203.56      207.76      4.56 o
  -7   7  11      882.49      866.76     14.26 o
  -6   7  11       96.26       93.82      2.29 o
  -5   7  11      156.47      159.73      5.42 o
  -4   7  11        0.27        1.55      2.44 o
  -3   7  11        5.16        9.40      2.47 o
  -2   7  11        1.48        5.44      2.10 o
  -1   7  11      289.85      284.66      7.79 o
   0   7  11      136.05      131.61      4.82 o
   1   7  11      107.87      106.00      2.47 o
   2   7  11       81.64       84.66      2.04 o
   3   7  11      388.13      373.23      5.33 o
   4   7  11       47.73       47.21      2.52 o
   5   7  11       17.39       19.36      2.79 o
   6   7  11       21.21       24.74      2.92 o
   7   7  11       10.08       13.97      2.71 o
 -12   8  11        0.26        3.21      2.29 o
 -11   8  11        0.04       -0.52      2.02 o
 -10   8  11        7.00        6.33      2.13 o
  -9   8  11      100.59      111.37      2.67 o
  -8   8  11       41.52       41.73      1.97 o
  -7   8  11      168.77      159.57      6.15 o
  -6   8  11      164.38      158.53      6.23 o
  -5   8  11       55.34       40.80      2.36 o
  -4   8  11      148.74      158.53      3.79 o
  -3   8  11       14.78       13.47      2.12 o
  -2   8  11       18.35       24.15      2.52 o
  -1   8  11       10.57       11.38      2.05 o
   0   8  11        2.03        0.23      2.17 o
   1   8  11      339.51      327.38      6.60 o
   2   8  11      857.27      894.56     13.75 o
   3   8  11       14.99       16.43      1.95 o
   4   8  11       33.86       33.67      2.51 o
   5   8  11       30.30       40.56      3.09 o
   6   8  11       12.35        9.18      2.98 o
   7   8  11        2.71        5.43      3.05 o
 -11   9  11       13.15       14.01      2.16 o
 -10   9  11       16.20       16.30      2.10 o
  -9   9  11       90.37       92.20      2.38 o
  -8   9  11       33.36       38.76      2.73 o
  -7   9  11       91.91       88.59      2.32 o
  -6   9  11       78.75       81.44      2.46 o
  -5   9  11       44.36       50.89      2.62 o
  -4   9  11        8.28        9.13      2.31 o
  -3   9  11       10.03       13.33      2.26 o
  -2   9  11        1.08        2.21      2.18 o
  -1   9  11      171.74      151.53      6.84 o
   0   9  11      134.12      137.75      5.14 o
   1   9  11      350.57      350.20     12.80 o
   2   9  11       57.48       52.31      2.45 o
   3   9  11        0.20        1.56      2.37 o
   4   9  11        0.26       10.54      2.68 o
   5   9  11        1.80        3.78      2.63 o
   6   9  11        0.16        2.77      2.80 o
 -11  10  11       18.71       19.89      2.24 o
 -10  10  11        4.35        6.24      2.49 o
  -9  10  11       79.81       74.30      3.16 o
  -8  10  11       17.50       14.48      2.08 o
  -7  10  11      133.48      122.61      2.61 o
  -6  10  11        4.52        4.51      1.93 o
  -5  10  11        0.00        3.51      2.63 o
  -4  10  11        6.07        6.83      2.41 o
  -3  10  11        2.63        4.25      2.30 o
  -2  10  11      174.27      157.94      8.91 o
  -1  10  11        5.09        8.91      2.20 o
   0  10  11       51.04       53.51      2.74 o
   1  10  11      207.15      196.81      7.14 o
   2  10  11       33.71       37.01      2.17 o
   3  10  11        0.01        1.13      2.42 o
   4  10  11        0.52       -1.26      2.43 o
   5  10  11        2.25        6.35      3.59 o
   6  10  11        0.11        4.61      3.15 o
 -10  11  11       28.58       27.17      2.26 o
  -9  11  11        6.70        4.62      2.33 o
  -8  11  11       83.02       91.79      2.67 o
  -7  11  11      120.94      130.13      2.53 o
  -6  11  11       21.18       26.09      2.52 o
  -5  11  11        3.47        4.04      2.70 o
  -4  11  11        2.56        3.81      2.45 o
  -3  11  11       44.30       42.16      4.00 o
  -2  11  11      200.92      169.31      6.66 o
  -1  11  11        0.09       -2.15      3.06 o
   0  11  11        0.97        5.77      2.74 o
   1  11  11      216.02      213.17     12.94 o
   2  11  11       15.65       15.79      2.18 o
   3  11  11       59.34       55.01      4.95 o
   4  11  11        1.84        3.79      2.51 o
   5  11  11       11.05        6.26      2.91 o
  -9  12  11        1.49        2.79      2.29 o
  -8  12  11       51.99       55.40      2.73 o
  -7  12  11       29.89       33.52      2.72 o
  -6  12  11        3.61        4.62      2.38 o
  -5  12  11       25.68       29.46      2.77 o
  -4  12  11        2.93        2.82      2.47 o
  -3  12  11        8.06        7.89      2.95 o
  -2  12  11        0.34        0.56      2.70 o
  -1  12  11        0.95        3.62      2.66 o
   0  12  11        0.18       -1.59      2.63 o
   1  12  11      227.80      206.87     11.29 o
   2  12  11      109.21       96.70      5.12 o
   3  12  11       38.65       37.01      3.28 o
   4  12  11       26.64       22.55      2.65 o
  -8  13  11        1.00        1.91      2.55 o
  -7  13  11        3.59        1.90      2.64 o
  -6  13  11       45.00       36.90      2.61 o
  -5  13  11        0.96        3.73      2.42 o
  -4  13  11        6.95        6.01      2.46 o
  -3  13  11       76.85       71.79      3.33 o
  -2  13  11        7.50       10.02      3.66 o
  -1  13  11        1.15        2.12      2.80 o
   0  13  11       54.13       63.74      6.13 o
   1  13  11        2.61        2.75      2.05 o
   2  13  11        7.34        7.55      2.34 o
   3  13  11       10.07        8.26      2.21 o
  -7  14  11       24.57       24.23      3.12 o
  -6  14  11       11.50       15.22      3.02 o
  -5  14  11        2.12        2.76      2.69 o
  -4  14  11       18.81       20.15      2.93 o
  -3  14  11        3.42        1.90      3.76 o
  -2  14  11       87.99       77.89      4.23 o
  -1  14  11        5.61        3.99      3.22 o
   0  14  11        7.59       10.09      2.61 o
   1  14  11        1.86        5.78      2.43 o
   2  14  11       24.75       25.14      2.53 o
  -5  15  11       23.60       21.14      2.86 o
  -4  15  11        0.31        2.35      3.19 o
  -3  15  11        0.24        2.60      3.38 o
  -2  15  11        0.20        2.61      3.27 o
  -1  15  11        5.06        4.40      3.81 o
   0  15  11       21.34       17.00      2.58 o
 -13   0  12       43.58       50.41      2.79 o
 -12   0  12        5.92        1.68      2.49 o
 -11   0  12        0.18        1.49      2.68 o
 -10   0  12        3.99        2.21      2.68 o
  -9   0  12       27.07       26.62      3.06 o
  -8   0  12        8.33        7.73      2.68 o
  -7   0  12        0.85        2.89      2.72 o
  -6   0  12       91.48       90.53      4.26 o
  -5   0  12       49.49       50.41      2.95 o
  -4   0  12        3.12        2.80      2.89 o
  -3   0  12        0.32        4.96      2.68 o
  -2   0  12       64.02       69.32      3.38 o
  -1   0  12       11.94       16.41      2.99 o
   0   0  12      649.74      584.46     21.52 o
   1   0  12     1974.44     2021.01     49.69 o
   2   0  12      684.10      643.00     13.82 o
   3   0  12       85.91       85.57      3.10 o
   4   0  12      152.42      148.82      4.01 o
   5   0  12      134.55      130.57      4.42 o
   6   0  12       67.10       66.41      3.22 o
   7   0  12       17.72       27.81      3.11 o
   8   0  12        4.92        3.21      3.16 o
 -13   1  12        0.11       -0.89      2.11 o
 -12   1  12       14.57       17.81      1.99 o
 -11   1  12       10.06       11.48      2.01 o
 -10   1  12       60.81       58.91      2.12 o
  -9   1  12       14.96       16.48      2.06 o
  -8   1  12       53.64       51.33      2.22 o
  -7   1  12        0.16       -0.16      2.15 o
  -6   1  12      147.81      160.06      4.13 o
  -5   1  12      443.17      472.38     15.55 o
  -4   1  12        9.38       12.14      2.01 o
  -3   1  12        5.05        8.52      1.93 o
  -2   1  12       10.67        9.06      2.36 o
  -1   1  12       29.29       27.24      2.44 o
   0   1  12       24.59       25.56      2.41 o
   1   1  12      737.02      701.72     15.60 o
   2   1  12      362.30      380.08      5.23 o
   3   1  12      134.22      132.31      2.39 o
   4   1  12        5.20        4.80      1.78 o
   5   1  12       19.07       17.81      1.79 o
   6   1  12        6.84       10.17      2.55 o
   7   1  12        3.58        5.59      2.18 o
   8   1  12        0.18        4.30      2.17 o
 -13   2  12        4.58        5.39      2.20 o
 -12   2  12        1.53        0.75      2.24 o
 -11   2  12        0.22        3.88      2.01 o
 -10   2  12        9.95       12.22      1.97 o
  -9   2  12       10.21       14.25      1.91 o
  -8   2  12       27.43       33.56      2.00 o
  -7   2  12        7.78       11.85      1.96 o
  -6   2  12       67.40       76.06      2.41 o
  -5   2  12      172.65      179.69      5.97 o
  -4   2  12        8.44       11.34      2.00 o
  -3   2  12        4.65        4.24      1.93 o
  -2   2  12      217.05      198.82      7.84 o
  -1   2  12       83.89       82.16      2.39 o
   0   2  12        4.16        7.09      2.36 o
   1   2  12       92.37       86.07      3.74 o
   2   2  12       59.29       53.98      2.32 o
   3   2  12        0.33        2.71      1.75 o
   4   2  12       35.28       44.58      1.99 o
   5   2  12       19.90       18.92      2.12 o
   6   2  12        2.40        3.87      1.98 o
   7   2  12       17.49       14.45      2.72 o
   8   2  12        0.77        3.83      2.34 o
 -13   3  12        1.23        1.90      2.05 o
 -12   3  12       32.02       42.95      2.10 o
 -11   3  12       15.89       11.13      2.33 o
 -10   3  12       53.27       47.92      2.23 o
  -9   3  12       30.57       38.79      2.04 o
  -8   3  12      315.71      311.80      3.60 o
  -7   3  12       28.00       29.50      2.04 o
  -6   3  12      193.50      206.77      4.57 o
  -5   3  12       68.31       69.37      2.44 o
  -4   3  12      121.71      110.72      5.35 o
  -3   3  12        1.67        5.40      2.15 o
  -2   3  12       17.91       20.71      2.54 o
  -1   3  12       81.99       77.70      2.77 o
   0   3  12      334.62      322.65     10.40 o
   1   3  12     1516.60     1466.84     28.20 o
   2   3  12      129.73      130.79      2.34 o
   3   3  12       45.96       48.32      1.74 o
   4   3  12        1.27        2.85      1.82 o
   5   3  12        1.93        6.05      1.84 o
   6   3  12       14.51       20.14      2.04 o
   7   3  12        5.54        9.19      2.14 o
   8   3  12        7.71        9.11      2.38 o
 -13   4  12        2.19        3.35      2.02 o
 -12   4  12       11.19       12.76      1.99 o
 -11   4  12        8.66        8.89      2.00 o
 -10   4  12        5.64        4.42      2.02 o
  -9   4  12        0.48        3.09      1.99 o
  -8   4  12       11.31       12.27      2.30 o
  -7   4  12        0.44       -0.96      1.92 o
  -6   4  12       34.94       33.95      2.04 o
  -5   4  12       27.03       29.85      2.42 o
  -4   4  12       66.44       68.73      2.71 o
  -3   4  12       16.80       16.42      2.21 o
  -2   4  12       72.53       59.53      3.60 o
  -1   4  12      327.49      329.07     11.30 o
   0   4  12      561.32      552.62     15.06 o
   1   4  12        3.26        5.74      2.39 o
   2   4  12      145.92      147.75      4.02 o
   3   4  12        1.91        3.81      1.91 o
   4   4  12        3.54        4.04      2.03 o
   5   4  12       19.55       25.24      2.16 o
   6   4  12        6.72        8.00      2.20 o
   7   4  12        0.18        1.12      2.46 o
 -13   5  12        0.91        2.97      2.02 o
 -12   5  12        1.26        1.19      2.17 o
 -11   5  12        6.12        7.24      1.90 o
 -10   5  12        7.81       11.00      1.99 o
  -9   5  12       15.60       21.13      2.27 o
  -8   5  12        4.99        6.93      2.17 o
  -7   5  12       22.26       25.68      1.92 o
  -6   5  12      186.69      166.54      3.13 o
  -5   5  12      163.10      160.18      6.57 o
  -4   5  12        0.06        2.03      2.07 o
  -3   5  12       68.28       59.11      2.27 o
  -2   5  12       32.17       33.92      2.34 o
  -1   5  12        0.28        3.38      2.14 o
   0   5  12      377.87      384.14     10.23 o
   1   5  12        7.00       12.37      2.32 o
   2   5  12      104.62      103.18      2.89 o
   3   5  12      415.98      440.31      6.52 o
   4   5  12      130.72      127.57      3.64 o
   5   5  12       19.75       19.14      2.21 o
   6   5  12       37.36       34.51      2.23 o
   7   5  12       24.68       27.49      2.42 o
 -12   6  12        2.51        0.39      1.92 o
 -11   6  12        0.00        0.76      1.97 o
 -10   6  12       33.18       31.11      2.32 o
  -9   6  12      115.73      116.56      2.49 o
  -8   6  12        2.44        5.06      2.30 o
  -7   6  12       39.18       34.06      3.09 o
  -6   6  12      209.08      204.20      6.96 o
  -5   6  12      191.62      191.63      6.17 o
  -4   6  12        0.55        1.26      2.68 o
  -3   6  12       15.15       12.95      2.08 o
  -2   6  12      398.66      390.79      8.83 o
  -1   6  12        0.56        2.46      2.44 o
   0   6  12        7.60        5.42      2.08 o
   1   6  12      178.83      202.86      3.61 o
   2   6  12      670.99      679.19      9.82 o
   3   6  12       38.73       37.67      2.01 o
   4   6  12       47.43       46.45      2.32 o
   5   6  12        9.73       16.08      2.51 o
   6   6  12        7.63        8.06      2.11 o
   7   6  12        1.72        2.63      2.40 o
 -12   7  12        0.33        4.00      2.20 o
 -11   7  12        0.01        3.69      1.90 o
 -10   7  12       12.86       12.91      2.34 o
  -9   7  12      199.30      188.95      3.87 o
  -8   7  12       91.58       99.94      3.17 o
  -7   7  12       49.61       47.04      2.30 o
  -6   7  12      218.37      213.60      5.87 o
  -5   7  12       66.12       61.71      2.85 o
  -4   7  12        0.06        2.12      2.64 o
  -3   7  12       19.05       24.36      2.46 o
  -2   7  12        0.04        2.90      2.42 o
  -1   7  12       33.76       37.31      2.18 o
   0   7  12       24.97       28.58      2.03 o
   1   7  12      158.95      163.80      2.78 o
   2   7  12       37.98       40.67      2.32 o
   3   7  12        5.69        4.59      2.18 o
   4   7  12      117.37      108.08      2.24 o
   5   7  12      147.05      141.89      3.11 o
   6   7  12        1.57        3.60      2.19 o
 -11   8  12        1.00        2.49      2.44 o
 -10   8  12       12.55       17.97      2.20 o
  -9   8  12       48.78       51.98      2.32 o
  -8   8  12        6.94       15.56      2.85 o
  -7   8  12       21.16       20.00      2.08 o
  -6   8  12        0.32        3.15      2.02 o
  -5   8  12       14.24       15.57      2.42 o
  -4   8  12        0.01        2.24      2.36 o
  -3   8  12       22.59       23.95      2.39 o
  -2   8  12       38.75       34.98      3.03 o
  -1   8  12      180.30      186.72      5.99 o
   0   8  12      228.58      217.43      6.53 o
   1   8  12       68.95       63.85      2.11 o
   2   8  12       26.70       23.93      2.09 o
   3   8  12       24.48       25.58      2.12 o
   4   8  12       13.30       14.77      2.11 o
   5   8  12       28.19       27.25      2.08 o
   6   8  12        1.04        2.52      2.72 o
 -11   9  12        0.25        3.65      2.68 o
 -10   9  12        1.02        3.34      2.26 o
  -9   9  12        0.47        3.06      2.34 o
  -8   9  12      263.19      255.46      4.33 o
  -7   9  12       53.65       48.54      2.59 o
  -6   9  12       53.79       50.50      3.26 o
  -5   9  12       76.80       84.30      5.53 o
  -4   9  12        1.67        4.72      2.63 o
  -3   9  12      114.47      119.70      4.19 o
  -2   9  12      115.08      126.61      9.27 o
  -1   9  12       30.26       27.66      2.33 o
   0   9  12       65.08       74.64      3.26 o
   1   9  12       31.93       27.74      2.27 o
   2   9  12       94.30      105.97      2.62 o
   3   9  12      105.93      105.01      2.71 o
   4   9  12       15.96       16.98      2.51 o
   5   9  12        2.81        3.99      2.65 o
   6   9  12       12.03       13.53      3.45 o
 -10  10  12        0.45        1.91      2.13 o
  -9  10  12       18.26       16.44      2.27 o
  -8  10  12       23.40       18.76      2.15 o
  -7  10  12        4.60        9.08      2.19 o
  -6  10  12        0.45        0.92      3.07 o
  -5  10  12       20.56       18.48      2.58 o
  -4  10  12        0.52        0.69      2.67 o
  -3  10  12        2.59        5.51      2.27 o
  -2  10  12        7.93       10.18      2.71 o
  -1  10  12       51.30       55.14      3.07 o
   0  10  12       98.18      106.21      6.81 o
   1  10  12        5.91       12.83      2.63 o
   2  10  12       18.93       21.85      2.06 o
   3  10  12      127.69      118.13      4.52 o
   4  10  12       26.32       31.99      2.88 o
   5  10  12        0.00        1.91      3.50 o
 -10  11  12        4.77        7.66      2.37 o
  -9  11  12       58.15       52.08      2.33 o
  -8  11  12       23.27       26.36      2.65 o
  -7  11  12       36.68       40.91      2.69 o
  -6  11  12        6.18        8.09      2.76 o
  -5  11  12        0.31        1.25      2.78 o
  -4  11  12       21.12       19.00      2.83 o
  -3  11  12        9.09       16.05      2.61 o
  -2  11  12        5.15        6.66      2.56 o
  -1  11  12       47.75       43.47      2.90 o
   0  11  12       98.54       99.55      5.44 o
   1  11  12        7.30       10.28      2.21 o
   2  11  12       63.46       65.90      2.87 o
   3  11  12       29.02       25.46      2.40 o
   4  11  12       19.73       20.10      2.90 o
  -9  12  12       29.64       34.55      2.65 o
  -8  12  12       12.69       17.56      2.71 o
  -7  12  12       17.51       18.45      2.77 o
  -6  12  12        6.12        9.27      2.75 o
  -5  12  12       11.72       11.42      2.52 o
  -4  12  12        1.68        2.62      2.66 o
  -3  12  12        0.78        5.72      2.94 o
  -2  12  12       57.50       64.17      4.05 o
  -1  12  12        0.00        5.37      3.46 o
   0  12  12        0.50       -0.08      3.03 o
   1  12  12       23.26       24.38      2.14 o
   2  12  12       89.53       76.04      5.43 o
   3  12  12        1.08        2.12      2.23 o
  -7  13  12        6.12        7.70      2.71 o
  -6  13  12        8.37       10.93      2.71 o
  -5  13  12        7.53       10.84      2.66 o
  -4  13  12        9.00        9.25      2.57 o
  -3  13  12        1.62        4.35      3.42 o
  -2  13  12       16.83       20.52      3.17 o
  -1  13  12       19.36       14.85      2.91 o
   0  13  12        6.36        3.16      2.50 o
   1  13  12        9.57        9.90      2.18 o
   2  13  12        7.96        9.25      2.50 o
  -6  14  12        8.32        9.54      2.78 o
  -5  14  12        0.59       -0.22      3.18 o
  -4  14  12        2.94        4.69      2.94 o
  -3  14  12       42.35       43.99      4.70 o
  -2  14  12        2.04        2.31      2.94 o
  -1  14  12       12.41       10.84      5.34 o
   0  14  12       55.27       53.36      2.78 o
 -13   1  13        8.02        8.79      2.37 o
 -12   1  13       57.92       58.36      2.41 o
 -11   1  13        0.06        1.77      2.16 o
 -10   1  13       10.45        9.73      2.02 o
  -9   1  13       25.95       20.96      2.07 o
  -8   1  13        0.88        2.60      1.95 o
  -7   1  13        1.03        4.87      2.02 o
  -6   1  13       97.11       99.34      3.29 o
  -5   1  13       11.60        9.76      1.81 o
  -4   1  13       21.74       10.17      1.92 o
  -3   1  13       28.12       22.94      2.10 o
  -2   1  13      109.30      117.29      3.98 o
  -1   1  13       11.86       19.37      2.24 o
   0   1  13       82.62       79.15      2.82 o
   1   1  13       80.91       83.66      3.66 o
   2   1  13       23.01       26.35      2.14 o
   3   1  13        2.01        3.81      1.79 o
   4   1  13        1.78        2.59      1.96 o
   5   1  13       67.62       67.06      2.51 o
   6   1  13        5.15       10.53      1.97 o
   7   1  13        0.07        0.65      1.96 o
 -13   2  13       14.06       19.55      2.16 o
 -12   2  13        0.03        1.51      2.02 o
 -11   2  13       32.58       33.04      2.03 o
 -10   2  13       25.07       31.80      2.21 o
  -9   2  13        3.78        3.94      1.88 o
  -8   2  13      134.39      123.37      2.12 o
  -7   2  13        4.02        3.12      1.82 o
  -6   2  13       19.36       22.85      2.03 o
  -5   2  13       53.74       42.57      2.17 o
  -4   2  13        0.33        3.26      1.93 o
  -3   2  13       49.56       37.54      2.28 o
  -2   2  13       65.38       68.01      2.36 o
  -1   2  13      162.28      163.33      4.29 o
   0   2  13      353.49      371.21      9.27 o
   1   2  13      196.37      193.16      7.75 o
   2   2  13       10.41       11.74      1.95 o
   3   2  13      116.53      124.63      2.36 o
   4   2  13        7.21        9.59      1.99 o
   5   2  13       17.50       11.38      1.95 o
   6   2  13        0.01        0.96      2.05 o
   7   2  13       11.87       11.61      2.20 o
 -12   3  13        1.99        4.68      1.82 o
 -11   3  13       16.26       13.79      2.22 o
 -10   3  13       14.26       17.90      1.98 o
  -9   3  13        4.56        4.00      1.94 o
  -8   3  13        0.55        2.23      2.08 o
  -7   3  13       26.22       32.77      1.98 o
  -6   3  13       31.03       29.90      1.86 o
  -5   3  13       40.85       43.02      2.29 o
  -4   3  13        0.06        1.37      2.15 o
  -3   3  13       50.56       47.80      2.37 o
  -2   3  13       80.99       66.89      2.24 o
  -1   3  13      248.62      266.76      8.56 o
   0   3  13      222.77      220.95      4.77 o
   1   3  13      234.48      240.43      4.71 o
   2   3  13       24.75       21.21      1.99 o
   3   3  13        1.40        0.47      1.75 o
   4   3  13        9.00        7.08      1.90 o
   5   3  13        0.03        4.68      2.33 o
   6   3  13        0.25        0.26      1.99 o
   7   3  13        1.95        5.26      2.23 o
 -12   4  13       13.32       13.31      2.36 o
 -11   4  13       15.23       15.82      2.18 o
 -10   4  13        2.69        3.90      1.86 o
  -9   4  13       67.48       73.20      3.13 o
  -8   4  13       85.91       91.03      2.58 o
  -7   4  13       51.67       58.33      2.33 o
  -6   4  13      176.70      180.53      4.01 o
  -5   4  13      100.82      106.63      2.85 o
  -4   4  13       18.90       13.36      2.08 o
  -3   4  13        5.17       13.03      2.24 o
  -2   4  13       24.95       15.95      2.73 o
  -1   4  13      213.95      223.42      4.94 o
   0   4  13      495.26      485.92     10.61 o
   1   4  13      279.76      270.65      4.30 o
   2   4  13       85.22       79.30      2.05 o
   3   4  13       95.08       90.16      3.25 o
   4   4  13      111.55      108.16      2.25 o
   5   4  13        1.99        2.99      2.04 o
   6   4  13       14.16       11.92      2.03 o
 -12   5  13       15.21       19.51      2.52 o
 -11   5  13       36.07       34.56      2.43 o
 -10   5  13       32.47       33.40      2.10 o
  -9   5  13       17.78       19.60      2.16 o
  -8   5  13       60.66       63.22      2.52 o
  -7   5  13      116.29      120.95      4.05 o
  -6   5  13       95.93      101.27      2.35 o
  -5   5  13        0.16        3.21      2.04 o
  -4   5  13       72.53       65.92      2.59 o
  -3   5  13        0.69        0.03      2.07 o
  -2   5  13       10.40        8.35      2.56 o
  -1   5  13       95.87      104.08      2.56 o
   0   5  13       58.78       67.82      2.30 o
   1   5  13      184.21      177.15      4.44 o
   2   5  13        1.23        2.84      2.00 o
   3   5  13       17.09       24.65      2.12 o
   4   5  13       22.97       26.35      2.21 o
   5   5  13        6.66        7.57      1.85 o
   6   5  13       25.17       34.42      2.13 o
 -12   6  13        2.10        4.18      2.19 o
 -11   6  13        3.18        5.55      2.21 o
 -10   6  13        8.26        6.51      2.24 o
  -9   6  13       55.59       58.78      2.07 o
  -8   6  13       76.59       75.22      4.22 o
  -7   6  13       26.83       23.61      2.11 o
  -6   6  13      143.54      139.46      3.83 o
  -5   6  13      217.78      245.68      8.39 o
  -4   6  13        0.08        2.72      2.47 o
  -3   6  13       31.46       34.06      2.47 o
  -2   6  13        0.01        2.00      2.04 o
  -1   6  13        0.01        3.63      2.03 o
   0   6  13       26.84       34.25      2.36 o
   1   6  13       99.49      109.90      2.28 o
   2   6  13      189.24      190.07      2.82 o
   3   6  13        7.08        8.28      2.07 o
   4   6  13        0.52        1.48      2.30 o
   5   6  13       77.88       82.17      2.38 o
   6   6  13       61.55       62.88      2.40 o
 -11   7  13        0.23        0.60      2.24 o
 -10   7  13        2.00        4.04      2.01 o
  -9   7  13        4.36        8.55      2.30 o
  -8   7  13       32.94       34.39      2.42 o
  -7   7  13       33.93       38.70      2.41 o
  -6   7  13      172.15      172.58      4.98 o
  -5   7  13       11.82        9.75      2.43 o
  -4   7  13        0.00        0.77      2.40 o
  -3   7  13        0.17        2.46      2.21 o
  -2   7  13      178.85      182.25      4.57 o
  -1   7  13        4.40        7.75      2.27 o
   0   7  13       28.64       29.02      2.51 o
   1   7  13        3.33        5.82      2.24 o
   2   7  13       12.27       13.10      1.99 o
   3   7  13        5.12        2.54      2.14 o
   4   7  13        0.51        2.46      2.05 o
   5   7  13        4.58        6.71      2.18 o
 -11   8  13        3.01        0.89      2.15 o
 -10   8  13        0.94        4.19      2.12 o
  -9   8  13        9.58       10.14      2.22 o
  -8   8  13       10.16       10.21      2.34 o
  -7   8  13       54.52       63.48      2.26 o
  -6   8  13        4.13        4.13      2.12 o
  -5   8  13       21.56       27.05      2.75 o
  -4   8  13       23.16       28.94      2.49 o
  -3   8  13        0.70        2.38      2.49 o
  -2   8  13       28.25       24.59      2.53 o
  -1   8  13        0.27        3.55      2.62 o
   0   8  13        0.98        2.47      2.29 o
   1   8  13      124.64      134.42      3.15 o
   2   8  13        8.72       10.47      1.84 o
   3   8  13       10.06       12.81      2.31 o
   4   8  13       51.79       51.23      2.39 o
   5   8  13       41.78       43.15      2.85 o
 -10   9  13        0.85        2.82      2.45 o
  -9   9  13        0.20        3.41      2.43 o
  -8   9  13       20.85       21.92      2.42 o
  -7   9  13        0.28        1.66      2.52 o
  -6   9  13       79.47       83.21      4.23 o
  -5   9  13        1.55        3.01      2.28 o
  -4   9  13       45.04       50.94      2.81 o
  -3   9  13       23.85       23.30      2.79 o
  -2   9  13       50.27       48.42      2.93 o
  -1   9  13        0.02        0.47      2.47 o
   0   9  13        8.96        8.09      2.59 o
   1   9  13       45.73       45.74      2.11 o
   2   9  13        7.70        8.20      2.17 o
   3   9  13        5.94        5.93      2.38 o
   4   9  13       22.66       19.57      2.48 o
 -10  10  13       12.03       12.28      2.56 o
  -9  10  13        0.22        0.00      2.14 o
  -8  10  13       29.94       24.85      2.68 o
  -7  10  13        0.03       -0.91      2.16 o
  -6  10  13        0.39        1.83      2.58 o
  -5  10  13        5.76       12.30      2.71 o
  -4  10  13       10.31        8.83      2.44 o
  -3  10  13       10.68       14.21      2.53 o
  -2  10  13       19.55       15.97      2.58 o
  -1  10  13      211.58      195.99      6.61 o
   0  10  13      136.97      130.86      4.06 o
   1  10  13        0.53        3.33      2.32 o
   2  10  13      172.61      152.82      2.99 o
   3  10  13        2.27        6.04      2.51 o
   4  10  13       38.10       34.95      2.57 o
  -9  11  13        8.25       10.43      2.55 o
  -8  11  13       15.00       16.18      2.13 o
  -7  11  13       18.60        8.76      2.64 o
  -6  11  13       13.68       18.94      2.80 o
  -5  11  13        0.01        2.62      2.50 o
  -4  11  13       22.20       14.96      2.28 o
  -3  11  13        0.60        3.75      2.81 o
  -2  11  13        4.31        6.28      2.56 o
  -1  11  13        0.06       -1.11      2.68 o
   0  11  13       55.44       52.41      3.16 o
   1  11  13       18.19       19.18      2.31 o
   2  11  13       18.40       22.66      2.04 o
   3  11  13       80.01       64.84      5.10 o
  -8  12  13       11.71       13.27      2.40 o
  -7  12  13       14.51       14.08      2.53 o
  -6  12  13        0.00        2.21      2.70 o
  -5  12  13        4.74        4.06      2.93 o
  -4  12  13        0.37        2.34      2.37 o
  -3  12  13       36.35       36.66      2.94 o
  -2  12  13        1.72       -1.96      3.71 o
  -1  12  13        6.48        7.63      3.64 o
   0  12  13        5.14        4.19      2.55 o
   1  12  13      217.39      207.42     14.41 o
   2  12  13        8.78        9.29      2.36 o
  -6  13  13        0.05        3.64      2.83 o
  -5  13  13        1.45        4.70      2.55 o
  -4  13  13       13.89       17.68      3.15 o
  -3  13  13        2.37        5.39      2.82 o
  -2  13  13        5.04        8.25      3.24 o
  -1  13  13       14.12       17.09      3.58 o
   0  13  13        0.35       -0.69      2.91 o
 -12   0  14        7.71        6.92      2.81 o
 -11   0  14       37.92       28.79      3.27 o
 -10   0  14       21.80       27.37      3.12 o
  -9   0  14        0.37        3.00      2.39 o
  -8   0  14       61.80       73.26      3.28 o
  -7   0  14       21.51       24.16      2.47 o
  -6   0  14       96.85      105.20      2.88 o
  -5   0  14        0.37       -2.04      2.70 o
  -4   0  14      733.97      683.55     55.73 o
  -3   0  14        1.13        2.19      2.79 o
  -2   0  14      210.03      190.11      4.95 o
  -1   0  14       22.35       20.81      3.80 o
   0   0  14      127.11      146.00      4.53 o
   1   0  14       19.82       21.86      4.19 o
   2   0  14        0.17       -1.45      2.63 o
   3   0  14        0.69        2.10      3.38 o
   4   0  14       11.25       11.44      2.61 o
   5   0  14        0.05       -0.35      2.63 o
   6   0  14       55.27       62.26      3.51 o
 -12   1  14        3.26        4.98      2.03 o
 -11   1  14        5.18        8.20      2.10 o
 -10   1  14        4.24        5.24      1.85 o
  -9   1  14        6.42        7.17      2.03 o
  -8   1  14        7.14       10.13      1.99 o
  -7   1  14      174.90      183.68      4.68 o
  -6   1  14        0.42       -0.60      1.99 o
  -5   1  14       29.84       30.15      2.07 o
  -4   1  14       18.74       19.21      2.00 o
  -3   1  14       27.03       22.11      2.79 o
  -2   1  14      135.98      151.86      2.81 o
  -1   1  14       49.81       65.76      3.12 o
   0   1  14        8.96       14.14      2.37 o
   1   1  14       25.96       25.43      2.84 o
   2   1  14       47.41       38.80      2.24 o
   3   1  14       62.22       62.06      2.52 o
   4   1  14        0.17        3.64      2.05 o
   5   1  14        0.45        3.63      1.73 o
   6   1  14        0.01        3.51      2.23 o
 -12   2  14        0.35       -1.05      2.13 o
 -11   2  14       16.64       17.20      2.22 o
 -10   2  14        4.60        5.18      1.99 o
  -9   2  14        3.54        7.92      1.87 o
  -8   2  14        0.56        2.65      2.21 o
  -7   2  14        1.62        3.01      2.03 o
  -6   2  14        8.64        5.77      2.17 o
  -5   2  14       79.64       80.92      2.98 o
  -4   2  14       25.89       24.94      2.02 o
  -3   2  14        0.46        3.85      3.25 o
  -2   2  14        0.54        0.53      2.57 o
  -1   2  14        1.00        4.63      2.33 o
   0   2  14        0.15        2.84      2.57 o
   1   2  14      134.24      136.13      7.43 o
   2   2  14       13.71       11.51      1.97 o
   3   2  14        1.84        0.66      1.87 o
   4   2  14        0.34        3.37      2.04 o
   5   2  14       16.89       15.66      1.98 o
   6   2  14        5.35        5.18      2.06 o
 -12   3  14        0.20       -0.63      2.05 o
 -11   3  14       28.33       26.95      2.01 o
 -10   3  14        1.70        2.79      2.03 o
  -9   3  14       29.74       29.05      2.20 o
  -8   3  14        5.94        9.26      1.97 o
  -7   3  14       20.62       23.07      2.13 o
  -6   3  14        1.54        0.99      1.86 o
  -5   3  14        0.00        1.66      2.16 o
  -4   3  14       12.78        8.34      2.11 o
  -3   3  14      355.01      309.60     13.97 o
  -2   3  14       59.35       56.40      2.94 o
  -1   3  14      288.69      279.38      6.16 o
   0   3  14      135.60      126.60      2.98 o
   1   3  14      116.73      110.07      3.15 o
   2   3  14       85.36       97.18      2.27 o
   3   3  14        0.02        2.19      1.79 o
   4   3  14       15.37       14.45      1.99 o
   5   3  14       63.13       62.85      2.78 o
   6   3  14        0.83        2.86      2.40 o
 -12   4  14        0.00        2.86      2.18 o
 -11   4  14       22.36       23.72      2.21 o
 -10   4  14        0.81        3.16      1.92 o
  -9   4  14       35.37       38.14      2.48 o
  -8   4  14        0.60        4.90      2.11 o
  -7   4  14        3.06        6.47      1.97 o
  -6   4  14        5.99        7.94      2.27 o
  -5   4  14       73.98       86.17      3.05 o
  -4   4  14       68.62       63.99      3.77 o
  -3   4  14       57.36       62.21      2.38 o
  -2   4  14        3.89        4.53      2.72 o
  -1   4  14       38.07       31.35      2.01 o
   0   4  14        6.32        7.00      1.90 o
   1   4  14       89.80       91.17      3.30 o
   2   4  14        0.44        2.63      2.13 o
   3   4  14       25.01       24.19      2.23 o
   4   4  14        8.92        8.10      1.85 o
   5   4  14       40.19       43.82      2.75 o
 -11   5  14        5.71        6.43      2.59 o
 -10   5  14       19.48       25.65      2.17 o
  -9   5  14        4.29        3.47      2.20 o
  -8   5  14        2.98        4.94      2.23 o
  -7   5  14        3.36        5.53      2.17 o
  -6   5  14       84.47      101.57      4.65 o
  -5   5  14      158.35      167.85      7.15 o
  -4   5  14       24.10       25.03      2.17 o
  -3   5  14        8.80       11.54      2.11 o
  -2   5  14        2.19        3.81      2.32 o
  -1   5  14      126.08      135.22      3.41 o
   0   5  14       10.09        7.04      2.23 o
   1   5  14       55.41       59.71      2.69 o
   2   5  14       38.40       37.87      2.05 o
   3   5  14       18.13       19.52      1.90 o
   4   5  14        3.02        5.04      1.88 o
   5   5  14        0.21        0.00      1.95 o
 -11   6  14       15.69       16.40      2.22 o
 -10   6  14       41.32       42.77      2.36 o
  -9   6  14       31.44       28.53      2.16 o
  -8   6  14       18.71       15.20      2.38 o
  -7   6  14        0.04        1.42      2.04 o
  -6   6  14        9.62       11.68      2.06 o
  -5   6  14       24.78       23.94      2.39 o
  -4   6  14      120.82      123.89      6.65 o
  -3   6  14       10.89        7.53      2.29 o
  -2   6  14        0.35        3.52      2.12 o
  -1   6  14        4.45        8.57      2.34 o
   0   6  14       82.72       75.32      2.43 o
   1   6  14       11.51       13.40      2.15 o
   2   6  14       16.28       15.10      2.01 o
   3   6  14        1.97        4.50      1.91 o
   4   6  14       20.34       22.63      2.07 o
   5   6  14       11.01       12.35      1.99 o
 -11   7  14        4.69        5.40      2.19 o
 -10   7  14        0.09        0.72      2.27 o
  -9   7  14        0.02       -0.41      2.08 o
  -8   7  14        2.76        5.58      2.18 o
  -7   7  14       49.08       55.56      2.91 o
  -6   7  14       11.95       11.35      1.92 o
  -5   7  14       76.54       77.87      3.80 o
  -4   7  14       10.58        5.21      2.39 o
  -3   7  14       19.29       16.98      2.27 o
  -2   7  14       16.50       18.02      2.54 o
  -1   7  14       34.27       33.52      2.49 o
   0   7  14       56.66       53.47      2.68 o
   1   7  14       51.17       42.97      2.15 o
   2   7  14       19.88       21.54      2.19 o
   3   7  14        0.42        0.75      2.13 o
   4   7  14      122.15      127.37      4.92 o
 -10   8  14        0.07        0.43      2.33 o
  -9   8  14        6.56        9.90      2.42 o
  -8   8  14        1.53        1.90      2.16 o
  -7   8  14        1.99        4.48      2.33 o
  -6   8  14        0.07        2.89      2.76 o
  -5   8  14      102.73      103.77      3.14 o
  -4   8  14       12.71       14.64      2.47 o
  -3   8  14        4.77        7.49      2.66 o
  -2   8  14       77.27       72.73      3.12 o
  -1   8  14       36.44       30.30      2.52 o
   0   8  14       21.39       21.62      2.26 o
   1   8  14        1.38        0.60      2.23 o
   2   8  14       26.66       26.86      2.52 o
   3   8  14        8.67        7.98      2.09 o
   4   8  14        2.41        3.18      2.40 o
  -9   9  14       22.26       22.79      2.41 o
  -8   9  14        0.33        1.41      2.27 o
  -7   9  14        4.88        2.80      2.15 o
  -6   9  14       41.32       39.03      2.85 o
  -5   9  14        1.38        1.10      2.29 o
  -4   9  14        3.42        6.18      2.47 o
  -3   9  14       72.46       68.19      3.98 o
  -2   9  14        3.54        6.49      2.44 o
  -1   9  14        0.40        3.29      2.52 o
   0   9  14       83.29       83.76      2.80 o
   1   9  14       26.09       22.27      2.15 o
   2   9  14       10.20        9.52      2.21 o
   3   9  14        8.92        7.55      2.31 o
  -9  10  14       10.85       11.89      2.24 o
  -8  10  14       12.65       20.23      2.37 o
  -7  10  14        2.35        4.99      2.41 o
  -6  10  14        1.37        4.73      2.37 o
  -5  10  14       49.25       50.59      2.46 o
  -4  10  14        4.41        8.12      2.61 o
  -3  10  14        0.02        2.48      2.53 o
  -2  10  14        5.68        7.41      2.82 o
  -1  10  14        0.08        1.66      2.20 o
   0  10  14        0.00        0.36      2.51 o
   1  10  14      107.86      101.18      4.24 o
   2  10  14       18.15       27.22      2.93 o
  -8  11  14       67.64       63.58      3.21 o
  -7  11  14        0.00        4.86      2.47 o
  -6  11  14        7.26        7.85      2.91 o
  -5  11  14        1.68        3.79      2.45 o
  -4  11  14        9.01       13.25      2.59 o
  -3  11  14        0.01        3.12      2.68 o
  -2  11  14        2.12        3.51      2.74 o
  -1  11  14        1.16        3.26      3.15 o
   0  11  14        0.01        0.28      2.54 o
   1  11  14        6.16        6.11      2.55 o
  -6  12  14        4.80        9.83      3.05 o
  -5  12  14        4.33        3.60      2.41 o
  -4  12  14        0.00        0.16      2.99 o
  -3  12  14        5.85        8.16      2.97 o
  -2  12  14        4.15        6.92      3.25 o
  -1  12  14        4.52        6.43      2.88 o
   0  12  14        0.46       -0.36      2.94 o
 -11   1  15       20.88       25.94      2.26 o
 -10   1  15        3.57        4.73      2.13 o
  -9   1  15       21.47       27.44      1.91 o
  -8   1  15       24.81       35.91      2.27 o
  -7   1  15        4.72        5.64      1.84 o
  -6   1  15        0.67        4.38      2.09 o
  -5   1  15       65.43       60.77      3.42 o
  -4   1  15       23.88       25.52      2.08 o
  -3   1  15      133.72      123.41      3.68 o
  -2   1  15      107.34       96.62      3.30 o
  -1   1  15       57.37       54.30      2.88 o
   0   1  15       10.56        7.70      2.63 o
   1   1  15        6.54        5.68      2.79 o
   2   1  15        6.11        4.91      1.91 o
   3   1  15       13.13       16.22      2.31 o
   4   1  15        4.82        6.76      2.18 o
   5   1  15      132.85      136.88      4.28 o
 -11   2  15        4.51        8.02      1.94 o
 -10   2  15        5.83        7.32      2.02 o
  -9   2  15       34.77       44.24      1.90 o
  -8   2  15        1.41        0.88      1.79 o
  -7   2  15      145.15      150.88      3.94 o
  -6   2  15       18.84       20.52      2.23 o
  -5   2  15       43.27       42.13      2.12 o
  -4   2  15      257.59      236.01      9.16 o
  -3   2  15       80.39       64.77      4.49 o
  -2   2  15        0.06       -0.76      2.39 o
  -1   2  15      230.53      235.73      3.62 o
   0   2  15       72.47       65.75      2.69 o
   1   2  15        5.82        6.59      2.96 o
   2   2  15        1.05        4.19      2.23 o
   3   2  15       20.91       22.69      2.17 o
   4   2  15       92.75       90.01      3.25 o
   5   2  15        0.20        2.39      2.25 o
 -11   3  15       12.61       10.07      2.22 o
 -10   3  15       13.23       15.67      2.20 o
  -9   3  15       21.54       21.62      2.37 o
  -8   3  15       12.02       12.06      1.94 o
  -7   3  15        0.15        0.60      2.08 o
  -6   3  15       46.51       39.18      2.33 o
  -5   3  15       74.92       64.57      2.84 o
  -4   3  15        8.05       12.44      2.65 o
  -3   3  15        0.77        1.34      2.77 o
  -2   3  15       50.66       49.11      2.84 o
  -1   3  15        2.01        3.61      2.33 o
   0   3  15       15.53       18.41      2.46 o
   1   3  15        2.27        3.32      2.63 o
   2   3  15       46.32       50.28      2.49 o
   3   3  15        1.72        3.57      1.88 o
   4   3  15        0.33        2.79      1.96 o
 -11   4  15        2.66        3.20      2.42 o
 -10   4  15       45.65       46.75      2.23 o
  -9   4  15      117.28      133.95      6.08 o
  -8   4  15        9.51       10.12      2.23 o
  -7   4  15       29.12       26.72      1.95 o
  -6   4  15        0.67        0.75      2.23 o
  -5   4  15       63.89       70.83      2.82 o
  -4   4  15       44.89       38.30      2.15 o
  -3   4  15       98.51       88.61      4.75 o
  -2   4  15       13.18       13.49      2.39 o
  -1   4  15       11.65       12.57      2.08 o
   0   4  15       47.72       41.00      2.51 o
   1   4  15        9.64        8.95      2.21 o
   2   4  15        6.09        5.08      2.04 o
   3   4  15       54.32       48.60      2.22 o
   4   4  15       72.80       71.87      2.35 o
 -11   5  15        0.13        1.59      2.47 o
 -10   5  15        5.59        5.96      2.15 o
  -9   5  15        8.57       15.96      2.61 o
  -8   5  15       43.03       52.88      2.36 o
  -7   5  15        6.21        7.42      2.10 o
  -6   5  15       31.47       27.12      2.24 o
  -5   5  15       64.66       57.93      3.18 o
  -4   5  15        0.00       -1.33      2.04 o
  -3   5  15        4.19        4.51      2.38 o
  -2   5  15        1.80        3.15      2.14 o
  -1   5  15        5.72        5.42      2.22 o
   0   5  15       33.99       28.37      2.04 o
   1   5  15        4.67        6.50      2.20 o
   2   5  15        0.46        4.75      2.17 o
   3   5  15       25.00       22.09      2.36 o
   4   5  15        0.04        2.84      2.01 o
 -10   6  15        0.63        0.02      2.15 o
  -9   6  15        0.87        3.77      2.11 o
  -8   6  15        8.14        3.01      2.25 o
  -7   6  15        3.10        6.96      2.57 o
  -6   6  15       55.29       47.95      2.29 o
  -5   6  15       29.12       28.64      2.55 o
  -4   6  15       37.81       35.22      2.86 o
  -3   6  15       45.78       46.36      2.92 o
  -2   6  15       13.62       11.84      2.46 o
  -1   6  15       84.48       81.91      2.40 o
   0   6  15       13.82       14.94      2.55 o
   1   6  15        2.32        3.81      2.09 o
   2   6  15        9.61        9.13      2.02 o
   3   6  15        1.16       -0.34      2.18 o
 -10   7  15        0.81        1.31      2.30 o
  -9   7  15       35.35       43.29      2.73 o
  -8   7  15        2.34        2.18      2.29 o
  -7   7  15        0.95        4.00      2.26 o
  -6   7  15        0.16        1.13      2.33 o
  -5   7  15        5.88       11.40      2.39 o
  -4   7  15       17.19       17.23      2.53 o
  -3   7  15       86.52       88.92      6.53 o
  -2   7  15       11.96       15.73      2.79 o
  -1   7  15       11.49       13.59      2.44 o
   0   7  15       26.13       23.94      2.36 o
   1   7  15        4.27        3.31      2.09 o
   2   7  15        0.16        0.33      2.22 o
   3   7  15        1.96        3.56      2.23 o
  -9   8  15        9.01       12.08      2.37 o
  -8   8  15       60.90       63.71      2.62 o
  -7   8  15        0.71        4.80      2.28 o
  -6   8  15       21.53       25.40      2.85 o
  -5   8  15       82.22       80.67      3.92 o
  -4   8  15       37.54       35.29      2.60 o
  -3   8  15        5.45        2.52      3.07 o
  -2   8  15       43.45       46.84      4.42 o
  -1   8  15        2.09        7.54      2.52 o
   0   8  15       47.23       48.90      2.47 o
   1   8  15        4.69        4.27      2.02 o
   2   8  15       13.81       13.78      2.36 o
  -8   9  15       36.06       33.83      2.80 o
  -7   9  15        1.67        7.55      2.61 o
  -6   9  15       41.19       38.83      2.94 o
  -5   9  15        6.10        8.08      2.53 o
  -4   9  15       16.59       17.27      2.93 o
  -3   9  15        0.71       -0.24      2.72 o
  -2   9  15        3.81        6.26      2.63 o
  -1   9  15        8.96        9.73      2.41 o
   0   9  15       21.60       16.68      2.35 o
   1   9  15       10.40        8.46      2.25 o
   2   9  15       20.10       15.85      2.48 o
  -7  10  15       23.60       25.42      2.58 o
  -6  10  15        5.20        7.64      2.91 o
  -5  10  15        3.26        3.39      2.44 o
  -4  10  15       10.93       13.16      2.62 o
  -3  10  15        0.00       -1.29      2.55 o
  -2  10  15        8.30        7.56      3.62 o
  -1  10  15        9.76       10.57      3.12 o
   0  10  15        2.51        0.04      2.65 o
   1  10  15       24.07       24.05      2.40 o
  -6  11  15        0.68        1.74      3.10 o
  -5  11  15        8.12        8.43      2.81 o
  -4  11  15       18.33       19.94      3.03 o
  -3  11  15        1.66        1.81      2.50 o
  -2  11  15        9.47       11.67      2.81 o
  -1  11  15        2.60        6.99      2.98 o
 -11   0  16        0.10        2.64      2.99 o
 -10   0  16       19.86       26.94      3.24 o
  -9   0  16      133.03      156.26      3.40 o
  -8   0  16        4.56        9.47      3.11 o
  -7   0  16        0.00        0.80      2.56 o
  -6   0  16       87.63       91.90      3.46 o
  -5   0  16        0.01        1.93      3.09 o
  -4   0  16        3.14        9.86      3.19 o
  -3   0  16      167.98      175.48      4.87 o
  -2   0  16      161.26      164.14      4.42 o
  -1   0  16      435.28      394.46      5.82 o
   0   0  16       29.55       23.74      3.71 o
   1   0  16       65.64       74.24      4.71 o
   2   0  16        0.68        5.41      3.56 o
   3   0  16       31.09       30.49      3.22 o
 -11   1  16        1.93        5.45      2.35 o
 -10   1  16        2.82        4.88      2.20 o
  -9   1  16        0.62        1.55      2.25 o
  -8   1  16       16.71       20.52      2.08 o
  -7   1  16        2.92        6.65      2.17 o
  -6   1  16       37.90       38.79      2.07 o
  -5   1  16       28.53       33.36      2.14 o
  -4   1  16        8.95       19.99      2.79 o
  -3   1  16       45.40       47.65      3.83 o
  -2   1  16       21.96       20.59      2.79 o
  -1   1  16        6.18       10.57      2.71 o
   0   1  16       36.95       41.13      3.20 o
   1   1  16        1.74        3.61      2.50 o
   2   1  16        2.03        3.08      2.13 o
   3   1  16        9.19        7.78      2.34 o
 -10   2  16        1.79        6.67      2.16 o
  -9   2  16       35.70       31.61      2.11 o
  -8   2  16        4.72        6.77      1.89 o
  -7   2  16       33.14       32.20      2.12 o
  -6   2  16        0.16        2.11      1.98 o
  -5   2  16       13.33       15.10      1.97 o
  -4   2  16       26.03       31.74      2.84 o
  -3   2  16        0.71        4.83      2.72 o
  -2   2  16       12.19       18.36      2.72 o
  -1   2  16       16.36       17.78      2.67 o
   0   2  16      125.84      106.25      5.28 o
   1   2  16       11.46        9.68      2.49 o
   2   2  16       20.79       18.25      2.36 o
   3   2  16       13.03       11.31      1.91 o
 -10   3  16      108.22      114.07      2.58 o
  -9   3  16        8.99       11.27      2.21 o
  -8   3  16       53.93       64.10      2.81 o
  -7   3  16      110.94      114.11      3.52 o
  -6   3  16       18.03       18.86      2.05 o
  -5   3  16       19.98       29.08      2.45 o
  -4   3  16        0.15       -0.52      2.35 o
  -3   3  16       31.17       31.50      2.25 o
  -2   3  16      118.56      106.12      3.64 o
  -1   3  16        3.04        3.83      2.46 o
   0   3  16       85.92       88.19      4.00 o
   1   3  16        8.94       12.07      2.18 o
   2   3  16        0.19        0.85      2.15 o
   3   3  16        3.59        5.74      2.25 o
 -10   4  16        0.07        1.89      2.39 o
  -9   4  16       36.53       44.57      2.43 o
  -8   4  16       14.49       12.15      2.14 o
  -7   4  16        0.72        1.25      2.23 o
  -6   4  16       20.72       27.88      2.59 o
  -5   4  16        0.34        1.80      2.15 o
  -4   4  16        0.17        2.07      2.44 o
  -3   4  16        0.22        3.87      2.56 o
  -2   4  16        4.85        5.02      2.39 o
  -1   4  16       16.30       20.73      2.49 o
   0   4  16        5.81        5.16      2.50 o
   1   4  16       45.64       43.09      2.48 o
   2   4  16       20.07       19.79      2.24 o
   3   4  16        0.78        3.86      2.38 o
 -10   5  16        2.36        2.27      2.32 o
  -9   5  16        0.06        1.29      2.34 o
  -8   5  16       48.07       47.20      3.60 o
  -7   5  16        8.10        8.75      2.62 o
  -6   5  16       45.92       41.67      2.35 o
  -5   5  16        4.97        4.31      2.54 o
  -4   5  16        0.76        1.89      2.77 o
  -3   5  16       19.01       17.48      2.78 o
  -2   5  16       29.04       21.16      2.37 o
  -1   5  16        6.01        6.00      2.50 o
   0   5  16        0.54        0.86      2.42 o
   1   5  16       21.21       26.05      2.62 o
   2   5  16       35.53       37.19      2.45 o
  -9   6  16       22.32       22.18      2.26 o
  -8   6  16        0.31        2.98      2.18 o
  -7   6  16        4.21        1.79      2.13 o
  -6   6  16        0.73       -0.13      2.27 o
  -5   6  16        0.33        2.22      2.42 o
  -4   6  16        5.35        6.50      3.35 o
  -3   6  16       17.33       21.57      2.92 o
  -2   6  16        0.03       -1.08      2.66 o
  -1   6  16       23.26       21.71      2.26 o
   0   6  16        1.53        4.88      2.30 o
   1   6  16       31.58       39.00      2.77 o
   2   6  16       10.84       11.25      2.20 o
  -9   7  16        2.46        3.64      2.40 o
  -8   7  16        0.59        0.46      2.32 o
  -7   7  16        6.07        8.71      2.43 o
  -6   7  16        0.29        2.86      2.80 o
  -5   7  16       58.71       44.90      3.89 o
  -4   7  16       68.48       65.84      2.83 o
  -3   7  16        2.05        7.53      2.80 o
  -2   7  16       26.12       26.68      2.46 o
  -1   7  16      150.16      154.52      3.50 o
   0   7  16       39.26       52.59      2.64 o
   1   7  16        0.00        2.11      2.01 o
  -8   8  16       33.77       32.35      2.36 o
  -7   8  16        5.59        7.79      2.90 o
  -6   8  16        2.76        1.34      2.93 o
  -5   8  16       10.16       10.64      2.89 o
  -4   8  16        8.68       11.89      3.15 o
  -3   8  16       26.00       25.04      3.22 o
  -2   8  16        4.04        3.37      3.30 o
  -1   8  16       13.81       13.31      2.29 o
   0   8  16        8.40        8.16      2.28 o
   1   8  16        0.44        0.06      2.20 o
  -7   9  16       16.76       19.84      2.79 o
  -6   9  16        0.00       -0.39      2.50 o
  -5   9  16       11.45        8.92      2.50 o
  -4   9  16       36.19       34.27      3.01 o
  -3   9  16        9.84       10.87      4.09 o
  -2   9  16        4.17       -0.31      3.31 o
  -1   9  16       20.69       18.93      2.49 o
  -4  10  16       18.06       15.57      3.16 o
  -3  10  16       21.45       23.82      2.62 o
  -9   1  17       12.49       16.11      2.17 o
  -8   1  17        0.09        2.67      2.03 o
  -7   1  17        5.18        5.10      2.16 o
  -6   1  17        9.08       14.31      2.41 o
  -5   1  17       74.62       66.49      3.49 o
  -4   1  17        1.57        1.02      2.62 o
  -3   1  17       35.83       37.67      3.28 o
  -2   1  17       17.11       23.27      3.30 o
  -1   1  17        0.05        0.72      3.19 o
   0   1  17      218.02      205.56      6.84 o
   1   1  17        8.19        8.28      2.44 o
   2   1  17        3.23        5.60      2.38 o
  -9   2  17       13.71       12.29      2.15 o
  -8   2  17        1.17        2.17      2.07 o
  -7   2  17       15.24       13.96      2.11 o
  -6   2  17        1.74        1.40      2.19 o
  -5   2  17       44.72       38.13      2.57 o
  -4   2  17      264.13      267.17     17.57 o
  -3   2  17        0.97       -1.82      2.55 o
  -2   2  17       41.67       34.58      3.27 o
  -1   2  17       43.40       50.01      3.41 o
   0   2  17        4.86        9.86      2.88 o
   1   2  17       17.60       17.97      2.90 o
   2   2  17        0.79        1.13      1.93 o
  -9   3  17       28.20       34.49      2.88 o
  -8   3  17        0.61        6.02      2.52 o
  -7   3  17       14.87       13.11      2.15 o
  -6   3  17        7.19       10.67      2.31 o
  -5   3  17        1.11        5.49      2.33 o
  -4   3  17       10.65       11.19      2.70 o
  -3   3  17        2.07        6.32      2.64 o
  -2   3  17        3.30        3.87      2.89 o
  -1   3  17        0.37       -0.46      3.23 o
   0   3  17       18.62       25.62      2.67 o
   1   3  17        6.86        8.90      2.29 o
  -9   4  17       16.47       15.50      2.27 o
  -8   4  17       13.15       10.59      2.26 o
  -7   4  17        0.46        2.61      2.13 o
  -6   4  17       11.54       16.30      2.45 o
  -5   4  17       54.95       53.65      2.69 o
  -4   4  17       43.69       43.45      3.30 o
  -3   4  17        5.92        5.40      2.77 o
  -2   4  17        6.80        4.27      2.22 o
  -1   4  17        0.00        3.91      2.60 o
   0   4  17        0.40        1.40      2.60 o
   1   4  17       19.88       20.55      2.30 o
  -8   5  17        0.51        1.54      2.37 o
  -7   5  17        7.44        9.40      2.43 o
  -6   5  17        2.85        4.89      2.92 o
  -5   5  17       90.03       95.35      5.17 o
  -4   5  17       11.86        7.22      2.95 o
  -3   5  17       13.49       14.66      2.79 o
  -2   5  17        8.00        8.41      2.34 o
  -1   5  17       11.23       10.50      2.37 o
   0   5  17      114.60      108.81      3.16 o
   1   5  17       13.66       11.79      2.20 o
  -8   6  17       20.66       22.00      2.49 o
  -7   6  17        5.99        3.45      2.71 o
  -6   6  17        7.03        5.10      2.70 o
  -5   6  17        6.13        7.58      2.97 o
  -4   6  17        0.73        2.00      3.20 o
  -3   6  17        4.27        3.63      2.67 o
  -2   6  17       47.07       34.30      2.66 o
  -1   6  17       13.57       13.06      2.68 o
   0   6  17        0.25       -0.35      2.84 o
  -7   7  17        0.53        3.41      2.59 o
  -6   7  17        5.88        6.52      2.72 o
  -5   7  17        3.42        3.40      2.51 o
  -4   7  17        2.93        3.91      2.63 o
  -3   7  17        0.08        6.24      2.94 o
  -2   7  17       11.09       14.76      2.99 o
  -1   7  17        0.00        2.76      2.65 o
  -5   8  17        1.21       -3.35      2.97 o
  -4   8  17       12.69       16.76      3.36 o
  -3   8  17       17.71       14.85      4.52 o
  -8   0  18       36.66       33.01      2.93 o
  -7   0  18       29.74       20.20      3.30 o
  -6   0  18        5.68        4.18      3.10 o
  -5   0  18       31.84       31.93      6.87 o
  -4   0  18       43.55       38.38      4.90 o
  -3   0  18       47.11       49.55      7.21 o
  -2   0  18       24.33       27.41      4.67 o
  -1   0  18       37.87       34.73      4.13 o
   0   0  18       47.11       54.64      4.98 o
  -8   1  18        1.44        3.92      1.99 o
  -7   1  18        0.03        0.86      2.23 o
  -6   1  18        2.48        5.30      2.61 o
  -5   1  18        1.23       -0.07      2.72 o
  -4   1  18        5.53        9.42      3.33 o
  -3   1  18      112.22      107.75      6.65 o
  -2   1  18      108.29      102.11      3.40 o
  -1   1  18        0.10        5.85      2.96 o
   0   1  18       19.33       23.58      3.32 o
  -7   2  18        0.88        1.61      2.38 o
  -6   2  18        7.10       10.44      2.44 o
  -5   2  18       13.77       12.60      2.58 o
  -4   2  18        0.64        1.43      2.83 o
  -3   2  18        0.71        0.63      3.29 o
  -2   2  18        4.26        5.90      2.98 o
  -1   2  18        6.54        7.67      2.98 o
  -7   3  18        0.72        3.49      2.53 o
  -6   3  18        3.72        4.72      2.83 o
  -5   3  18        8.88       17.54      2.68 o
  -4   3  18       77.63       66.64      3.64 o
  -3   3  18        0.01        2.43      2.75 o
  -2   3  18        0.17        4.05      2.95 o
  -1   3  18      133.02      122.96      6.15 o
  -6   4  18        3.84        6.21      2.69 o
  -5   4  18        2.00        5.60      3.03 o
  -4   4  18       12.56       11.31      2.50 o
  -3   4  18        1.16        3.37      2.38 o
  -2   4  18       33.31       24.44      3.19 o
  -5   5  18        0.82        2.04      3.06 o
  -4   5  18       32.72       30.35      2.89 o
  -3   5  18        0.71        2.08      2.50 o
 
